# Supplementary material for: PSIP1/LEDGF reduces R-loops at transcription sites to maintain genome integrity
Source: Nat Commun. 2024 Jan 8;15:361. doi: 10.1038/s41467-023-44544-w (PMC10774266; doi:10.1038/s41467-023-44544-w)
Supplement: Supplementary file 4 — Supplementary Data 1 [file 41467_2023_44544_MOESM4_ESM.xlsx]

## Sheet: Sheet1
	Supplementary Data 1
	List of genes known to play role in R-loop regulation (Lin et al., 2022; PMID: 34792163):
	Sl. No.	Regulator	References (PMID)
	1	ADAR	28132026, 29742442, 33712600
	2	AQR	25435140, 29061988, 30108179
	3	ATM	31338941, 33571423, 30345028
	4	ATR	29038346, 29170278, 31338941
	5	BLM	18448429, 23261817, 29042409, 31977077
	6	BRCA1	24896180, 25184681, 25699710, 28649985, 30560944, 30894746, 25623070
	7	BRCA2	24896180, 29386125, 30560944, 33634895
	8	BRD4	31753913, 32796829, 32966794
	9	DDX1	18710941, 27550810, 28544931, 29731414, 29742442, 30108179
	10	DDX21	8407977, 28790157, 29742442, 30108179, 31251802
	11	DDX5	25623070, 29742442, 30108179, 31267554, 32747416, 33015627, 33634895
	12	DHX9	29742442, 30108179, 30341290, 33529165, 21561811
	13	ERCC4	25435140, 33649200
	14	ERCC5	25435140, 33649200
	15	EWSR1	30108179, 32352519, 29513652
	16	EXOSC10	25957685, 30108179, 31086179
	17	FANCA	26584049, 26593718
	18	FANCD2	26584049, 26593718, 27768874, 29394375, 30431240, 30650351
	19	FANCI	29394375, 30650351
	20	FANCM	26593718, 31836759, 31138795
	21	FEN1	23675412, 25922071, 30108179, 32763971
	22	FUS	29742442, 33661429
	23	HNRNPU	25030905, 29742442, 30108179, 30431240
	24	MTREX	28431250, 29844170, 29742442, 30108179
	25	NCL	1649452, 29742442, 30108179
	26	NONO	29742442, 30108179, 30824709
	27	POLR3G	33626331, 25623070
	28	PRMT5	30108179, 31267554, 32747416
	29	RAD52	30245011, 32503981, 30297739
	30	RNASEH1	9799596, 17964265, 18337749, 2154746, 28717002, 28977560, 30108179, 30605451
	31	RNASEH2A	19015152, 21177854, 26182405, 28402412, 29315404, 29959219, 30108179, 30481312, 31529068
	32	RNASEH2B	19015152, 21177854, 26182405, 28402412, 29959219, 30108179, 30481312, 33707687, 31529068
	33	RNASEH2C	19015152, 21177854, 28402412, 29959219, 30108179, 30481312, 30622304, 31529068
	34	RNF2	30413623, 32142505
	35	RPA1	28257700, 30108179, 32796030
	36	RPA2	28257700, 30108179, 32796030
	37	RPA3	28257700, 32796030
	38	RTEL1	32561545, 32398827
	39	SETX	21700224, 29395064, 29497062, 32686621, 33661429, 29416069
	40	SF3B1	30054334, 30108179, 32076118, 28257700, 33054116
	41	SF3B3	27991914, 30108179, 30341290
	42	SFPQ	29742442, 30108179, 30341290, 30824709, 32966782
	43	SMN1	26700805, 28270613, 30010942
	44	SRSF1	16096057, 29742442, 30108179, 31708417
	45	SRSF2	29395063, 29742442
	46	TARDBP	29742442, 32989039, 33301444
	47	THOC1	22144908, 24896180, 32493765, 32669125, 28076779
	48	TOP1	23999093, 24896180, 25851487, 26784695, 28977560, 29742442, 30060749, 30108179, 31533039
	49	TOP3B	24507716, 31795919, 29471495, 33378676
	50	U2AF1	28257700, 29395063, 29742442, 30054334, 30108179
	51	WRN	29042409, 30108179, 30657978, 21561811
	52	XRN2	27437695, 29742442, 30108179, 32645903, 32747416
	53	ZNF346	10488071, 28208259
	54	AGO2	25623070, 30108179
	55	APOBEC3G	17314171
	56	ATAD5	32542338
	57	ATRX	28487353
	58	ATXN2	27574117
	59	AURKA	33768209
	60	BRD2	31753913
	61	BUB3	25918225, 29742442, 30108179
	62	CDCA7	33082427
	63	CENPA	33653953
	64	CGAS	25425575
	65	DDX17	25623070, 29742442, 30108179
	66	DDX19B	28314779
	67	DDX23	29742442, 30108179, 28076779
	68	DDX39B	29742442, 30108179, 32439635
	69	ERCC6L2	29987015
	70	EXOG	30949702
	71	FAM120B	29968717
	72	FMR1	32966779
	73	GADD45A	30617255
	74	GLE1	32755435
	75	HELLS	30108179, 33082427
	76	INO80	32913330
	77	LMNA	33661429
	78	MAT2A	33450196
	79	MDM2	30413623
	80	MDM4	32427989
	81	METTL3	32615088
	82	METTL8	32199293
	83	NFAT5	33313823
	84	PAF1	29386125
	85	PNPT1	30108179, 30301808
	86	POLDIP3	30108179, 32561545
	87	POT1	33073402
	88	PPP1R10	30108179, 30541148
	89	PRIMPOL	30478192
	90	RAD51	33057192
	91	RAD9A	31338941
	92	RBM14	29742442, 30108179, 32094185
	93	RBM8A	29742442, 30901577
	94	RECQL5	25851487
	95	RNF168	33529165
	96	RNGTT	17978174
	97	RPRD1B	24589584
	98	SAP130	29074626
	99	SIN3A	29074626
	100	SIRT7	28790157
	101	SLU7	30657957
	102	SMARCAL1	30108179, 31515241
	103	SNRPA1	27991914, 29742442
	104	SRPK2	29742442, 28076779
	105	STAG1	32352519
	106	STAG2	32352519
	107	SUPV3L1	30301808
	108	TCEA1	31519522
	109	TCOF1	29742442, 30108179, 33082515
	110	TERF1	29358759
	111	TP53	33775872
	112	WAS	29248492, 30108179
	113	WDR33	30639241
	114	XRCC5	30108179, 32094185
	115	YTHDF2	30108179, 31844323
	116	ZBTB24	33082427
	117	ZNF207	25918225, 29742442, 30108179
	118	ADARB1	28132026, 29742442
	119	AICDA	29161581
	120	ALKBH2	15229293
	121	ALKBH3	15229293
	122	APEX1	32763971, 30108179
	123	C1orf109	32761833
	124	CARM1	24507716
	125	CDC73	30541148
	126	CHEK1	31338941
	127	CHEK2	31338941
	128	DDB2	30108179, 31338941
	129	DDX11	10648783
	130	DDX18	29742442, 30108179
	131	DDX41	29742442, 29871919, 30108179
	132	DDX43	28468824
	133	DDX47	29742442, 30108179, 30431240
	134	DHX33	32312884
	135	DNMT3B	33082427
	136	DROSHA	29416038
	137	ENDOG	12444964
	138	ERCC6	30297739
	139	EXOSC3	25957685, 30108179
	140	FANCG	31338941
	141	FANCL	26593718
	142	GRSF1	30715486
	143	HNRNPD	29742442, 30108179, 30799487
	144	KAT8	29298824
	145	KDM6B	31251802
	146	MDC1	31338941
	147	MRE11	32023457
	148	MYCN	30894746
	149	NLRP3	24828532
	150	NPM1	29742442, 30108179
	151	NSD2	29742442
	152	OGG1	31652414
	153	PARP1	29742442
	154	PCNA	29742442, 32542338
	155	PHF2	31488723
	156	PHF5A	27991914
	157	PHF6	23229552
	158	PIF1	16522649
	159	PMS1	31338941
	160	POLR3A	33626331
	161	PRKDC	29742442, 30108179
	162	PRMT1	24507716, 30108179
	163	RAD1	31338941
	164	RECQL	30108179
	165	RECQL4	33046774
	166	RNPS1	17959926, 29742442
	167	SAFB2	29742442
	168	SAMHD1	26182405
	169	SEM1	24896180
	170	SF3A3	27991914, 30108179
	171	SP1	7536342
	172	SSBP1	30108179, 30715486
	173	SSRP1	24636987, 29742442, 30108179
	174	SUPT16H	24636987, 29742442, 30108179
	175	SUPT5H	30108179
	176	SUPT6H	27991914
	177	TDRD3	24507716
	178	TERF2	29358759
	179	TRAIP	12730227
	180	TRDMT1	32503981
	181	TREX1	26182405, 30108179
	182	UBE2B	31338941
	183	USP42	32541651
	184	XPO1	30108179, 25623070
	185	YTHDC1	29742442, 32615088
	186	ZPR1	31828288
