# Supplementary material for: PSIP1/LEDGF reduces R-loops at transcription sites to maintain genome integrity
Source: Nat Commun. 2024 Jan 8;15:361. doi: 10.1038/s41467-023-44544-w (PMC10774266; doi:10.1038/s41467-023-44544-w)
Supplement: Supplementary file 5 — Supplementary Data 2 [file 41467_2023_44544_MOESM5_ESM.xlsx]

## Sheet: Sheet1
	Supplementary Data 2
	Reagents used in the study
	Material	Company	Identifier
	Dimethylsulfoxide	Sigma Life Sciences	D2650
	Formaldehyde Solution	Sigma Life Sciences	F8775
	Glycerol	Fisher Scientific UK	2002895
	HEPES	Sigma Life Sciences	H3375
	IGPAL CA-630	Sigma Life Sciences	I8896
	Potassium Chloride	Sigma Aldrich	P9333
	RNaseH	New England BioLabs	M0297S
	Skim Milk Powder	Oxoid Ltd	LP0031
	Sodium Chloride	Fisher Scientific UK	2315383
	Sodium Hydroxide	Fisher Scientific UK	2151855
	Sodium Deoxy Cholate	Sigma-Aldrich	D6750
	Sodium Dodecy Sulfate	Sigma-Aldrich	436143
	Triton-TMX-100	Sigma Life Sciences	T8787
	Tween®20	Sigma-Aldrich	P1379
	Trizma®base	Sigma Life Sciences	T1503
	LB Broth (Miller)	Sigma Life Sciences	L3522
	Digitonin high purity	EMD Millipore Corp, USA	300410
	DMEM	Gibco	41966-029
	RPMI	Gibco	21875-034
	Keratinocutes-SFM	Gibco	10724-011
	Penicillin-Streptomycin	Gibco	15140122
	NUPAGE-LDS sample buffer	Invitrogen	NP0007
	Signal Fire (TM) ECL reagent A	Cell signalling Technology	46935P3
	Signal Fire (TM) ECL reagent B	Cell signalling Technology	74709P3
	Click-iT™ Plus EdU Alexa Fluor™ 647 Assay Kit	Invitrogen	C10634
	α-LEDGF/P75 PSIP1	Bethyl laboratory	A300-848A
	α-LEDGF/P75/P52 PSIP1	Abcam	ab177159
	α-RNA-DNA hybrid clone S9.6	EMD Millipore	MABE 1095
	α-PCNA	Santa Cruz Biotechnology	sc-9857-R
	α-RNA Pol II (8WG16)	Covance/Biolegend	MMS-126R
	α-γ-H2AX antibody (Rabbit)	Abcam	AB81299
	α-mouse IgG-HRP	Santa Cruz Biotechnology	SC2031
	GFP-Trap®-MA	Chromotek	Gtma-2
	FuGENE® HD Transfection Reagent	Promega	E2311
	Monarch-PCR&DNA cleanup kit	New England Biolabs Limited	T1030L
	QubitTMdsDNA HS Assay kit	Invitrogen	Q32854
	Delbecco’s Phosphate buffered Saline	Sigma-Aldrich	59321C
	α-β-actin antibody	Abcam	Ab8226
	α-PARP1 antibody	Abcam	Ab191217
	α-53BP1 antibody	Abcam	Ab175933
	α-γ-H2AX antibody	Abcam	Ab25350
	α-rabbit IgG (Alexa Fluor®594)	Abcam	Ab150080
	α-rabbit IgG (Alexa Fluor®488)	Abcam	Ab150077
	α-mouse IgG (Alexa Fluor®488)	Abcam	Ab150077
	GFP-RNASEH1 plasmid	Martin Regins (Edinburgh)	Addgene ID 108699
	PLA kit Duolink In Situ Red Starter kit (Mouse/Rabbit)	Merck	DUO92101
