# Supplementary material for: PSIP1/LEDGF reduces R-loops at transcription sites to maintain genome integrity
Source: Nat Commun. 2024 Jan 8;15:361. doi: 10.1038/s41467-023-44544-w (PMC10774266; doi:10.1038/s41467-023-44544-w)
Supplement: Supplementary file 7 — Source Data [file 41467_2023_44544_MOESM7_ESM.xlsx]

## Sheet: Figure 1
1b					1c																1c (right)										1d
	WT	PSIP-/-	PSIP-/- - P75R																			P75	P75-RNH	P52	P52-RNH	IgG	IgG-RNH	S9.6	S9.6-RNH
	5	8	2																			1.61145	0.610735	3.13095	0.925982	0.014567	0.009941	2.81128	0.024523
	58	27	0																			2.01014	0.671623	2.07396	1.38105	0.019627	0.012699	2.69881	0.038759
	1	53	0																			2.97167	0.697577	2.06464	0.940539	0.02699	0.01437	2.36834	0.181426
	9	26	19
	6	2	1
	0	23	12
	9	33	13
	9	3	1
	0	1	0
	5	20	3
	13	42	25
	16	1	3
	20	2	19
	35	36	1
	22	0	1
	1	11	25
	32	4	1
	3	38	8
	18	6	6
	11	3	0
	11	26	3
	0	2	11
	6	46	2
	4	9	1
	1	27	5
	0	22	1
	3	3	2
	3	19	0
	21	2	6
	15	5	1
	13	45	2
	16	37	1
	13	4	5
	41	45	2
	25	32	6
	6	17	1
	13	37	28
	2	4	2
	11	44	0
	24	36	14
	0	50	0
	1	13	1
	7	57	4
	2	42	1
	5	10	1
	8	0	9
	0	1	35
	0	30	5
	1	11	20
	15	2	21
	4	35	1
	8	2	22
	48	62	29
	0	25	1
	1	38	2
	4	55	2
	2	45	4
	17	8	17
	13	9	20
	6	2	19
	19	75	8
	16	5	21
	34	17	1
	3	3	2
	16	43	3
	42	6	2
	9	41	1
	14	27	2
	26	9	16
	2	1	1
	15	5	1
	4	73	7
	28	0	5
	23	22	10
	16	36	39
	2	2	2
	1	15	6
	10	28	30
	23	9	0
	27	6	10
	32	0	8
	13	4	9
	6	1	5
	4	35	0
	6	6	13
	31	0	31
	9	1	3
	22	0	33
	6	2	4
	9	11	0
	9	32	1
	23	25	5
	6	28	12
	29	9	15
	16	11	0
	14	11	0
	8	10	25
	6	32	0
	54	28	1
	29	44	1
	38	1	2
	6	0	21
	8	42	31
	6	3	36
	26	53	17
	9	6	2
	39	14	1
	54	67	29
	0	17	16
	5	9	2
	13	3	1
	9	27	13
	30	8	0
	3	10	7
	30	23	1
	30	12	8
	22	11	2
	0	1	1
	10	7	0
	6	6	1
	14	36	2
	14	35	4
	8	36	1
	20	10	11
	19	0	0
	3	3	3
	29	36	0
	15	0	1
	1	2	13
	0	36	2
	1	68	15
	32	54	31
	22	26	10
	0	3	67
	19	8	21
	28	19	1
	3	44	8
	8	38	5
	5	15	15
	5	69	29
	29	4	14
	17	19	29
	4	2	17
	17	10	21
	18	13	7
	9	3	22
	5	6	19
	40	42	3
	0	38	17
	11	5	2
	9	45	0
	5	6	5
	3	32	4
	10	28	9
	10	3	1
	2	31	0
	23	27	4
	6	0	23
	5	55	32
	2	36	3
	26	37	1
	5	40	27
	34	35	27
	17	39	6
	6	53	40
	17	23	25
	36	4	6
	31	44	19
	30	0	22
	7	6	20
	10	67	15
	10	37	30
	4	2	1
	42	39	28
	31	3	1
	9	21	3
	28	60	1
	19	7	6
	1	2	6
	24	31	32
	11	11	16
	21	7	1
	23	12	24
	20	3	0
	31	7	11
	17	17	21
	17	30	25
	7	0	29
	11	0	1
	30	9	20
	8	10	27
	8	2	1
	17	5	17
	29	5	2
	23	3	52
	9	1	0
	25	32	4
	10	28	11
	19	43	0
	5	3	23
	4	24	5
	32	9	2
	14	3	34
	30	17	19
	12	6	17
	40	21	3
	23	1	3
	9	56	25
	4	31	4
	1	18	14
	26	39	2
	45	2	9
	2	31	17
	2	9	2
	4	5	21
	17	3	18
	33	15	21
	27	7	27
	14	15	19
	23	22	21
	9	0	22
	40	3	27
	11	1	26
	5	1	0
	4	11	13
	0	2	3
	33	0	3
	19	0	11
	7	3	0
	21	1	0
	13	0	4
	8	1	1
	3	20	26
	13	33	12
	24	2	21
	55	0	26
	1	0	1
	7	0	0
	3	39	1
	25	1	1
	25	17	1
	0	3	1
	3	1	29
	8	21	16
	16	2	7
	43	33	27
	0	3	21
	28	1	0
	20	0	0
	8	9	0
	14	13	5
	21	0	3
	1	2	2
	0	3	24
	1	22	0
	1	2	37
	0	0	10
	7	22	1
	3	30	1
	5	11	18
	19	17	28
	30	1	2
	0	1	19
	19	6	24
	48	1	7
	23	2	39
	7	22	22
	10	2	3
	6	1	0
	1	5	28
	5	1	14
	31	1	0
	4	1	1
	4	0	0
	7	30	20
	4	13	3
	7	16	3
	6	1	0
	0	1	3
	15	11	20
	40	0	1
	3	41	1
	11	1	17
	3	0	1
	5	2	4
	18	14	11
	1	6	1
	30	3	9
	19	9	23
	13	8	20
	33	5	5
	26	18	11
	13	10	0
	0	1	1
	32	1	0
	7	3	7
	16	1	10
	35	1	2
	6	8	0
	35	3	5
	9	9	15
	11	14	18
	3	24	28
	7	7	18
	39	6	2
	12	16	14
	16	1	0
	6	9	3
	11	2	9
	0	1	20
	1	6	10
	33	4	37
	0	0	23
	23	7	21
	32	0	11
	7	0	28
	2	0	0
	53	3	2
	5	1	2
	0	0	1
	19	35	10
	1	0	20
	42	1	12
	3	1	0
	0	21	7
	0	15	30
	10	6	1
	20	3	7
	0	3	19
	0	1	2
	17	2	20
	11	23	8
	0	24	16
	32	2	0
	9	17	3
	14	3	1
	6	1	1
	21	1	1
	5	31	2
	15	21	0
	19	0	3
	0	2	5
	2	16	2
	5	1	31
	14	14	20
	0	0	15
	7	0	12
	16	0	0
	0	1	4
	0	23	13
	33	0	3
	1	1	18
	20	0	12
	22	0	23
	17	0	5
	6	1	26
	17	2	28
	40	1	5
	15	0	22
	33	1	2
	9	0	27
	39	29	6
	9	0	0
	10	0	13
	4	1	3
	11	1	4
	7	0	21
	22	22	12
	11	8	3
	5	11	30
	16	19	20
	34	16	23
	13	12	28
	7	21	22
	17	73	31
	3	5	7
	32	3	4
	21	24	3
	1	27	2
	37	27	4
	11	28	8
	2	32	23
	23	3	24
	0	4	3
	7	20	34
	27	24	0
	4	0	0
	9	13	18
	5	14	7
	6	0	9
	2	29	17
	8	0	4
	0	16	2
	8	0	19
	5	4	0
	11	0	35
	28	29	3
	16	31	7
	2	4	10
	2	23	11
	8	14	46
	1	15	24
	0	7	25
	1	8	18
	0	10	2
	3	17	4
	2	43	2
	26	3	5
	0	9	35
	1	3	9
	0	11	34
	4	6	37
	14	28	25
	10	29	3
	1	43	12
	20	0	15
	9	48	3
	19	12	17
	19	0	23
	34	3	8
	17	2	9
	20	22	0
	22	34	20
	0	35	27
	20	27	1
	6	6	4
	11	33	19
	13	31	11
	14	39	48
	2	29	13
	11	15	26
	7	0	0
	0	9	4
	3	26	11
	0	3	2
	15	46	11
	0	31	3
	3	37	20
	14	34	2
	1	35	18
	10	28	4
	12	5	0
	8	42	6
	0	16	4
	0	53	15
	17	14	0
	27	36	4
	2	15	29
	25	2	3
	13	49	5
	0	24	0
	3	1	0
	1	3	0
	18	29	22
	3	46	1
	0	4	6
	0	21	28
	14	44	28
	4	8	0
	9	12	18
	0	44	0
	0	4	7
	15	9	0
	32	71	18
	0	42	1
	0	28	0
	1	5	20
	20	12	10
	0	48	11
	21	15	2
	27	5	4
	0	34	24
	34	4	2
	1	47	24
	9	1	23
	9	0	42
	18	1	0
	5	1	5
	11	0	0
	10	1	14
	2	30	6
	6	32	4
	3	7	38
	1	5	7
	20	47	0
	16	1	7
	0	31	15
	0	32	3
	1	3	1
	8	3	2
	0	17	4
	16	1	10
	25	30	1
	1	0	9
	2	28	21
	2	3	6
	2	3	34
	2	38	23
	33	34	2
	4	42	46
	9	38	2
	5	41	11
	29	9	6
	44	9	0
	8	31	16
	20	45	4
	9	10	0
	25	27	1
	0	9	30
	3	24	2
	2	14	3
	18	6	0
	4	45	2
	23	14	0
	13	6	8
	5	38	2
	8	1	28
	11	9	4
	0	3	0
	1	9	1
	5	29	31
	3	13	24
	20	6	21
	4	0	3
	2	0	0
	11	0	25
	15	3	7
	0	5	0
	8	38	13
	8	61	14
	0	31	7
	0	1	27
	8	27	2
	4	12	14
	7	7	1
	1	0	8
	1	16	12
	0	36	24
	17	12	5
	4	6	5
	50	4	0
	16	50	20
	17	30	23
	3	2	23
	2	11	9
	20	38	4
	32	8	4
	7	16	22
	14	0	27
	26	47	2
	27	56	35
	4	2	14
	7	9	2
	1	60	0
	3	4	6
	2	26	0
	3	46	22
	5	3	10
	11	2	35
	11	2	4
	4	25	10
	7	18	3
	32	2	0
	2	8	10
	20	10	11
	3	4	0
	0	30	5
	0	21	7
	8	57	6
	32	0	18
	1	26	7
	25	4	0
	37	40	32
	26	7	5
	12	28	19
	4	18	5
	18	20	27
	14	5	28
	28	39	3
	4	36	2
	30	42	31
	6	9	0
	16	7	23
	28	16	6
	9	8	1
	24	1	1
	26	4	2
	20	32	2
	6	33	0
	14	26	3
	35	30	20
	23	36	10
	12	19	2
	1	34	1
	19	9	22
	9	5	22
	18	32	23
	1	1	32
	2	1	32
	10	4	14
	0	17	0
	13	26	13
	26	48	1
	5	45	19
	14	2	15
	10	1	38
	22	58	19
	7	5	2
	47	24	5
	3	20	13
	40	0	0
	4	34	1
	72	23	4
	3	5	16
	1	34	4
	0	12	2
	5	2	16
	0	4	11
	8	10	0
	0	5	18
	0	5	0
	0	14	2
	6	41	0
	2	1	3
	27	7	1
	2	21	0
	1	37	15
	18	13	7
	31	16	1
	14	9	0
	3	2	14
	24	0	10
	6	2	6
	4	5	6
	29	3	1
	2	2	18
	15	4	9
	9	4	3
	36	13	7
	11	64	0
	1	4	2
	17	30	7
	59	12	1
	22	18	2
	20	44	12
	7	54	1
	11	0	4
	4	61	1
	3	10	12
	3	90	0
	0	65	0
	8	5	5
	17	38	6
	1	3	5
	2	38	1
	1	14	0
	30	6	0
	5	13	5
	14	35	4
	0	0	17
	13	39	4
	14	1	3
	1	12	26
	2	4	3
	33	1	3
	13	7	0
	32	66	2
	4	5	0
	13	43	0
	0	5	1
	19	12	0
	8	0	5
	0	16	2
	4	3	0
	39	0	0
	6	0	4
	14	0	0
	24	17	4
	8	0	1
	9	6	2
	0	20	0
	9	3	4
	37	3	4
	8	4	4
	0	3	2
	0	11	2
	3	17	9
	20	17	11
	0	2	1
	33	63	9
	39	2	10
	38	3	0
	4	22	6
	7	14	0
	5	18	0
	20	6	1
	9	36	12
	19	13	6
	3	29	1
	23	7	1
	8	3	3
	1	8	4
	7	4	3
	15	9	8
	23	41	4
	6	50	3
	26	9	3
	4	45	0
	38	3	0
	28	1	1
	29	2	1
	34	0	2
	8	0	6
	11	24	3
	3	0	2
	28	32	1
	35	10	0
	0	6	7
	10	0	0
	29	0	6
	9	43	3
	25	1	0
	3	12	3
	6	0	1
	25	1	0
	4	1	9
	6	3	2
	3	26	5
	6	43	0
	9	1	1
	13	3	1
	6	46	17
	5	1	1
	41	36	0
	6	2	4
	7	30	4
	6	22	2
	11	44	1
	8	20	1
	34	1	3
	22	14	3
	7	8	0
	11	34	8
	3	32	11
	4	53	2
	4	17	2
	10	22	1
	1	4	0
	17	0	1
	17	40	1
	2	42	1
	5	26	3
	6	58	0
	30	23	1
	1	19	0
	25	3	1
	34	3	3
	2	26	0
	3	33	5
	37	19	0
	15	25	0
	11	10	2
	38	24	1
	6	16	1
	13	13	18
	5	21	0
	34	0	0
	54	4	3
	10	2	11
	15	6	0
	36	18	1
	0	33	1
	1	43	1
	0	5	1
	4	13	3
	0	30	5
	6	8	13
	0	2	1
	0	4	3
	27	7	0
	4	0	6
	2	0	8
	26	25	0
	7	2	0
	6	1	6
	4	14	0
	3	3	1
	26	33	9
	0	1	12
	6	29	1
	14	1	5
	1	12	2
	1	2	0
	12	0	0
	18	6	1
	5	6	0
	13	6	2
	5	4	1
	3	7	0
	10	5	0
	15	12	2
	1	22	0
	1	21	15
	4	4	14
	35	37	11
	30	0	11
	21	3	1
	0	4	0
	24	5	0
	9	44	1
	27	53	20
	2	25	8
	1	41	1
	6	6	0
	0	0	0
	1	4	9
	0	42	1
	11	24	10
	72	7	10
	6	3	22
	19	1	10
	25	34	10
	6	35	2
	20	88	8
	8	53	23
	11	58	9
	8	85	0
	31	2	0
	29	3	0
	4	16	2
	0	44	9
	26	10	6
	0	40	9
	7	9	0
	5	58	5
	11	38	1
	3	72	7
	10	53	18
	12	41	12
	8	13	13
	0	21	1
	20	12	18
	1	44	0
	1	29	0
	14	3	2
	0	10	14
	4	5	14
	5	33	1
	24	3	0
	5	19	4
	6	43	5
	8	2	3
	6	4	4
	6	29	2
	13	49	4
	3	4	3
	0	9	0
	6	17	2
	15	39	0
	13	42	1
	3	27	0
	53	20	1
	3	2	5
	5	6	5
	8	1	0
	8	1	1
	2	2	8
	2	32	3
	2	31	10
	3	4	18
	3	4	7
	5	33	0
	17	2	8
	3	14	7
	8	57	17
	13	69	3
	6	41	3
	1	4	5
	19	39	0
	3	46	2
	4	42	0
	12	13	2
	20	10	0
	9	5	2
	8	3	7
	19	24	7
	24	3	0
	11	2	0
	19	5	0
	0	43	15
	3	8	1
	8	3	3
	8	11	1
	1	4	3
	33	0	16
	25	7	0
	5	49	2
	8	0	3
	7	3	21
	3	1	20
	16	7	0
	0	44	20
	2	49	8
	0	1	25
	10	43	2
	11	53	0
	17	54	11
	6	10	7
	12	2	15
	3	10	2
	10	49	3
	25	57	3
	3	0	6
	10	7	1
	5	4	8
	4	80	8
	10	2	11
	19	57	10
	33	71	16
	10	47	21
	24	57	13
	20	25	9
	8	26	16
	3	4	1
	3	36	4
	6	44	5
	10	57	1
	5	3	2
	6	3	15
	1	14	2
	2	1	1
	1	3	0
	18	47	8
	0	40	17
	8	40	1
	5	20	9
	14	6	2
	4	9	24
	18	5	4
	14	7	2
	1	54	12
	0	32	2
	8	1	7
	0	3	15
	7	14	8
	7	53	15
	7	38	14
	1	9	10
	4	4	5
	10	33	8
	7	55	11
	4	51	13
	1	6	0
	0	12	13
	8	16	5
	0	20	0
	9	38	0
	0	53	0
	3	37	6
	8	0	4
	3	19	9
	10	34	3
	24	0	7
	3	1	0
	27	0	2
	46	4	6
	7	48	0
	3	4	0
	21	4	8
	11	5	3
	7	68	1
	32	5	2
	4	22	0
	14	81	3
	1	13	0
	0	0	11
	8	5	6
	5	6	9
	4	4	0
	5	16	6
	14	3	2
	7	40	0
	1	1	10
	19	10	0
	17	79	3
	31	37	2
	2	8	14
	10	44	0
	12	4	13
	9	71	6
	4	41	13
	4	38	15
	18	65	23
	2	6	5
	0	41	21
	11	9	10
	9	2	5
	7	66	0
	9	58	4
	4	73	8
	6	71	5
	6	1	4
	6	11	10
	1	21	1
	0	3	0
	13	6	0
	2	1	26
	33	2	0
	1	4	22
	4	12	11
	5	14	8
	1	7	0
	0	62	11
	8	7	7
	0	29	0
	2	7	1
	9	7	0
	14	55	0
	4	4	0
	1	51	25
	11	7	6
	1	36	26
	1	8	12
	1	6	2
	0	9	8
	27	16	36
	37	5	22
	17	70	0
	6	3	23
	5	12	1
	4	6	2
	29	19	7
	2	1	1
	8	4	0
	2	52	11
	2	0	18
	4	4	12
	1	2	10
	17	30	0
	10	48	14
	1	37	17
	0	3	7
	15	19	26
	24	5	8
	5	70	22
	12	0	1
	0	69	0
	2	45	4
	30	1	3
	11	10	14
	8	3	19
	31	13	1
	20	37	5
	2	0	0
	30	59	14
	0	8	1
	2	3	7
	20	2	8
	4	0	7
	10	60	3
	1	44	0
	0	59	10
	0	58	37
	31	50	19
	0	57	2
	3	9	22
	16	21	8
	2	21	2
	7	15	6
	23	7	25
	15	16	15
	1	47	1
	0	5	8
	3	2	21
	0	8	1
	0	35	29
	0	69	0
	30	59	0
	3	5	16
	18	5	18
	0	54	4
	11	5	0
	0	40	0
	4	54	7
	8	22	4
	8	25	13
	8	22	0
	11	51	2
	2	4	8
	5	62	2
	9	11	7
	1	10	0
	5	50	23
	3	57	0
	6	25	10
	13	12	0
	5	6	0
	0	34	23
	8	0	13
	1	5	13
	43	1	0
	0	12	2
	3	0	7
	2	43	1
	12	4	22
	29	6	22
	4	4	0
	0	1	4
	1	46	0
	22	5	6
	19	127	0
	4	40	17
	1	0	0
	29	30	5
	0	2	3
	0	0	0
	6	4	20
	10	9	4
	0	0	12
	0	3	25
	1	1	1
	7	54	1
	5	0	26
	4	23	21
	2	5	1
	26	3	1
	5	10	21
	11	49	4
	1	0	10
	9	18	17
	17	58	3
	1	13	2
	0	30	1
	8	13	14
	11	9	14
	12	22	3
	11	0	1
	0	11	2
	15	10	9
	25	14	24
	1	13	4
	6	26	0
	0	20	1
	22	23	1
	2	3	0
	10	15	7
	6	4	25
	11	7	13
	14	11	3
	0	11	15
	0	26	14
	21	9	25
	0	4	16
	25	12	2
	1	10	22
	0	26	1
	5	27	4
	9	7	0
	5	5	2
	0	0	13
	22	8	4
	12	47	29
	12	4	14
	9	2	0
	5	25	6
	5	30	24
	15	16	2
	2	63	18
	1	14	5
	0	10	27
	16	40	1
	30	4	13
	5	44	0
	20	2	3
	0	75	17
	4	9	3
	0	11	3
	0	29	1
	1	2	18
	3	82	3
	5	43	6
	2	80	2
	2	26	26
	4	58	0
	0	2	1
	12	64	4
	19	10	1
	16	3	11
	42	8	18
	22	3	9
	4	43	20
	1	48	8
	8	14	18
	4	19	5
	17	9	9
	26	37	2
	5	55	0
	0	39	15
	0	3	1
	4	37	9
	20	5	2
	0	6	14
	33	12	7
	4	25	12
	5	27	16
	6	8	17
	26	7	13
	4	45	8
	21	52	1
	13	2	13
	28	11	16
	0	28	12
	46	30	1
	6	5	4
	27	3	1
	12	2	13
	4	16	6
	18	18	31
	3	1	5
	2	3	5
	9	2	5
	9	0	9
	26	10	31
	26	0	23
	8	29	26
	8	5	5
	9	14	15
	4	31	4
	5	15	4
	15	34	3
	24	41	6
	0	42	16
	12	30	20
	10	48	15
	3	44	19
	11	29	12
	33	47	0
	11	10	25
	17	26	29
	2	8	1
	15	54	0
	6	29	1
	0	5	5
	9	37	22
	5	9	10
	0	5	43
	33	0	4
	0	6	4
	0	28	2
	1	44	4
	18	2	2
	0	4	22
	19	0	3
	42	7	0
	1	0	4
	0	0	2
	20	47	30
	1	54	9
	5	3	18
	0	35	5
	0	3	17
	2	45	8
	8	18	16
	9	10	1
	1	8	21
	17	11	6
	2	54	3
	8	28	2
	20	9	4
	16	33	4
	5	9	9
	1	0	1
	5	49	2
	2	1	0
	1	4	3
	9	10	3
	3	3	30
	24	2	1
	0	8	1
	0	5	28
	3	38	17
	6	4	1
	1	50	20
	1	4	5
	12	40	0
	2	4	20
	4	24	10
	21	2	0
	8	10	1
	31	1	0
	1	1	10
	27	37	2
	8	40	3
	31	8	15
	20	9	2
	5	1	18
	6	2	4
	3	15	8
	3	0	0
	8	2	22
	25	0	5
	26	35	3
	11	1	0
	0	7	4
	3	44	1
	6	0	9
	19	30	0
	7	23	1
	0	13	0
	1	1	2
	1	31	1
	9	3	15
	10	12	0
	0	41	1
	2	40	7
	29	24	0
	4	1	19
	12	2	19
	14	4	0
	19	0	7
	9	5	2
	32	10	2
	18	3	3
	18	5	1
	21	0	12
	20	2	0
	1	0	2
	3	0	0
	39	2	0
	16	7	8
	16	6	1
	12	0	11
	7	2	5
	21	2	1
	41	0	9
	1	33	4
	12	48	2
	23	6	1
	10	0	2
	4	0	6
	6	3	2
	2	53	12
	15	7	4
	4	4	0
	17	29	1
	11	1	1
	7	33	1
	17	1	3
	12	4	1
	9	1	15
	5	43	3
	24	7	0
	12	1	0
	0	40	6
	7	5	9
	17	2	10
	10	27	0
	9	55	7
	21	16	3
	7	27	25
	4	32	7
	7	6	6
	7	30	3
	0	25	0
	8	0	35
	3	40	2
	41	27	28
	9	29	2
	2	11	0
	8	3	0
	19	25	2
	6	35	3
	13	2	5
	5	14	50
	9	22	1
	16	18	0
	6	4	0
	6	8	5
	22	0	4
	8	36	0
	11	0	2
	8	1	0
	26	24	3
	13	0	31
	30	0	0
	10	36	1
	0	7	12
	2	8	7
	1	28	29
	1	1	6
	3	22	5
	2	23	21
	1	0	5
	9	20	3
	0	3	0
	39	5	13
	3	6	13
	1	3	11
	0	0	12
	5	13	29
	22	20	36
	7	1	23
	4	14	17
	7	30	0
	4	1	7
	3	2	2
	1	1	3
	3	0	8
	33	2	3
	8	2	6
	2	2	0
	9	27	19
	7	10	31
	2	0	16
	24	2	9
	8	32	1
	12	25	2
	25	9	25
	27	2	8
	2	3	2
	5	5	1
	5	3	25
	28	5	5
	9	0	5
	0	2	3
	7	10	8
	5	36	28
	15	3	25
	15	9	27
	4	6	1
	17	5	6
	0	3	9
	11	56	3
	17	3	1
	11	5	1
	1	3	2
	15	18	23
	16	1	31
	10	2	20
	8	37	42
	6	0	30
	17	16	2
	5	6	4
	22	31	2
	8	1	1
	0	1	105
	0	1	3
	2	2	5
	37	36	24
	4	1	23
	7	0	28
	1	0	5
	34	1	34
	12	29	23
	5	7	23
	21	12	18
	6	63	3
	2	32	4
	7	28	6
	0	23	26
	3	0	3
	13	47	1
	3	3	0
	1	43	8
	0	3	6
	0	4	30
	5	40	11
	12	6	17
	3	9	21
	9	15	31
	4	18	1
	15	3	21
	3	39	14
	10	51	6
	1	6	8
	4	1	6
	16	48	16
	22	6	1
	5	1	20
	3	3	8
	0	0	2
	3	0	10
	6	13	7
	6	41	24
	4	3	3
	23	37	16
	6	2	4
	17	41	18
	6	58	0
	6	31	32
	0	55	1
	4	11	1
	2	1	30
	3	66	2
	0	9	4
	2	5	21
	0	2	15
	28	4	7
	26	1	19
	4	11	7
	0	28	3
	5	1	8
	5	47	4
	0	55	7
	28	1	2
	0	4	27
	13	58	15
	7	5	0
	0	3	1
	4	5	20
	0	10	20
	4	8	0
	2	10	19
	8	16	2
	17	34	0
	7	5	3
	24	7	11
	35	6	9
	0	9	24
	2	41	2
	5	4	16
	11	32	2
	8	50	0
	6	26	30
	17	70	0
	9	1	7
	3	6	0
	2	3
	8	22
	9	1
	1	3
	12	24
	24	10
	2	16
	2	7
	1	3
	2	79
	7	7
	21	2
	11	11
	6	54
	4	3
	26	4
	1	4
	2	39
	45	28
	2	13
	20	42
	14	12
	36	30
	20	2
	6	6
	13	30
	4	6
	4	2
	3	1
	4	0
	4	35
	9	40
	5	68
	20	37
	30	23
	0	6
	40	39
	1	12
	0	4
	1	5
	21	6
	20	1
	3	58
	0	8
	2	5
	18	1
	21	1
	8	0
	28	0
	8	47
	27	37
	17	52
	7	5
	14	9
	43	2
	44	40
	14	9
	0	8
	0	31
	11	51
	1	1
	2	33
	19	19
	0	51
	4	55
	4	34
	31	10
	16	16
	6	3
	3	1
	15	33
	0	0
	1	53
	0	1
	2	8
	4	2
	20	0
	0	2
	2	5
	0	18
	0	3
	0	30
	6	10
	0	1
	25	45
	2	3
	0	10
	28	4
	4	40
	0	0
	0	13
	1	37
	28	16
	8	4
	0	1
	1	59
	2	10
	27	8
	1	6
	1	1
	1	10
	16	4
	1	1
	25	65
	2	2
	27	37
	3	11
	4	6
	12	23
	14	48
	0	56
	0	17
	4	49
	13	47
	1	8
	25	30
	31	13
	25	2
	6	6
	8	7
	9	50
	8	3
	8	23
	22	2
	2	35
	7	4
	0	1
	4	49
	0	2
	1	36
	1	14
	3	43
	0	32
	9	28
	46	2
	0	0
	19	3
	31	6
	7	32
	14	8
	3	3
	6	40
	10	3
	20	52
	46	3
	17	2
	9	41
	20	1
	0	0
	36	38
	17	0
	3	0
	16	4
	24	0
	6	2
	16	4
	26	0
	15	45
	1	1
	18	49
	2	0
	0	0
	7	21
	9	39
	5	23
	3	3
	13	18
	13	4
	6	58
	3	6
	12	56
	11	4
	13	3
	6	5
	27	25
	20	0
	23	55
	31	28
	26	42
	0	16
	2	34
	2	5
	10	29
	8	28
	3	10
	27	4
	27	2
	42	26
	2	2
	0	41
	41	1
	9	0
	11	44
	28	0
	4	59
	5	1
	6	52
	17	0
	1	3
	0	7
	0	31
	3	37
	7	34
	1	6
	7	4
	0	16
	3	6
	1	0
	17	29
	4	12
	4	1
	5	0
	1	27
	6	1
	8	7
	0	1
	2	44
	19	48
	3	4
	1	48
	4	5
	6	6
	3	53
	2	28
	1	39
	1	9
	1	41
	0	52
	6	18
	1	59
	12	29
	3	21
	3	10
	29	13
	3	11
	21	17
	1	0
	0	0
	5	0
	3	35
	1	8
	28	3
	8	15
	2	0
	31	0
	0	10
	1	3
	16	14
	3	71
	11	6
	2	2
	2	1
	15	18
	1	4
	2	17
	2	13
	3	4
	4	53
	12	3
	4	4
	24	0
	6	33
	13	49
	11	48
	0	19
	4	7
	8	2
	17	25
	16	13
	7	3
	0	48
	7	86
	6	73
	5	30
	28	5
	0	13
	4	52
	1	10
	0	21
	2	1
	10	3
	16	2
	20	0
	10	53
	2	49
	2	0
	23	2
	2	52
	25	2
	0	75
	13	0
	4	4
	3	56
	7	70
	2	65
	6	43
	5	11
	6	47
	31	53
	0	7
	3	77
	38	15
	1	6
	11	26
	21	6
	21	10
	1	43
	0	40
	7	33
	1	19
	18	53
	1	51
	1	6
	0	44
	8	82
	43	47
	10	34
	0	20
	0	5
	0	6
	20	2
	18	31
	2	1
	7	10
	6	50
	1	40
	21	10
	7	37
	0	34
	5	2
	5	6
	0	32
	7	6
	10	6
	7	28
	0	21
	22	33
	16	4
	21	15
	3	2
	0	1
	11	1
	5	4
	8	21
	7	34
	0	3
	6	18
	9	8
	1	15
	6	2
	12	18
	25	2
	22	43
	30	4
	3	8
	14	29
	2	8
	21	0
	10	7
	8	0
	3	29
		2
		0
		20
		1
		1
		1
		7
		1
		2
		28
		23
		43
		16
		9
		23
		20
		43
		0
		1
		2
		1
		4
		2
		23
		2
		0
		36
		21
		11
		2
		6
		11
		0
		4
		16
		2
		10
		3
		10
		4
		26
		33
		5
		45
		3
		44
		7
		59
		54
		2
		4
		36
		52
		39
		12
		20
		13
		3
		30
		44
		11
		2
		10
		3
		20
		2
		8
		15
		59
		4
		3
		44
		35
		2
		32
		4
		10
		1
		33
		38
		5
		23
		3
		25
		2
		44
		38
		4
		1
		37
		37
		11
		0
		0
		54
		34
		22
		7
		1
		1
		27
		0
		4
		80
		1
		31
		10
		52
		14
		64
[truncated: 161 more rows]

## Sheet: Figure 2
2a				2b (right)						2c						2d						2g
					WT	WT-RNH	PSIP1-shR	PSIP1-shR+RNH			cont-sh	cont-sh+RNaseH	PSIP1-shR	PSIP1-sh+RNaseH									cont-sh	PSIP1-sh
					14	1	44	8			3	0	7	2									7	10
					2	12	9	10			1	4	3	0									12	5
					10	10	19	28			3	0	1	2									17	5
					0	10	35	2			1	1	3	2									12	10
					25	8	29	4			1	0	3	4									8	3
					8	15	31	5			2	1	5	2									4	16
					15	11	11	0			2	2	0	2									13	16
					4	2	14	8			1	4	3	9									13	17
					11	1	15	10			3	1	1	6									2	4
					4	7	10	7			3	3	2	5									11	4
					23	0	13	6			1	3	1	6									15	12
					1	1	1	6			0	2	0	3									7	12
					12	6	6	4			1	0	1	2									8	9
					6	2	6	4			2	2	0	3									5	2
					24	4	13	12			4	1	3	7									11	13
					10	3	24	4			5	1	3	2									12	20
					29	1	25	2			7	1	5	5									10	27
					34	2	14	9			1	2	4	8									11	23
					1	2	30	12			5	2	2	1									29	5
					4	11	4	9			8	3	5	3									10	11
					1	3	2	2			6	0	10	1									11	14
					0	2	27	3			8	3	0	3									18	11
					1	11	57	12			4	2	0	5									8	11
					2	7	20	4			9	2	2	1									14	13
					4	1	12	10			8	2	8	4									9	23
					9	10	25	20			9	4	4	3									14	8
					4	18	31	10			8	1	0	2									12	11
					32	10	11	6			11	0	0	5									9	9
					2	3	19	5			6	1	2	1									14	13
					12	1	19	0			4	0	7	6									9	16
					18	0	22	1			2	3	1	0									8	15
					6	2	10	3			5	2	1	4									11	34
					14	2	0	6			3	4	6	1									5	11
					3	0	3	24			5	4	3	2									13	21
					4	2	5	7			1	0	6	1									25	14
					1	21	4	5			3	0	6	2									8	15
					6	10	5	7			6	4	2	1									5	4
					1	1	13	5			3	2	3	0									8	8
					1	1	15	7			6	3	4	7									10	19
					2	6	31	6			2	3	4	9									9	7
					10	1	14	10			4	3	4	1									10	11
					3	0	23	2			4	8	7	0									13	9
					8	11	20	12			4	1	3	3									10	11
					2	9	4	10			3	2	1	3									13	8
					0	3	35	26			4	6	4	3									12	17
					0	3	36	5			0	4	4	2									9	8
					2	19	3	6			0	2	1	5									10	21
					0	3	33	3			3	0	0	3									6	0
					15	3	4	6			3	5	0	2									12	9
					16	1	7	4			4	11	0	0									6	13
					7	8	11	28			4	0	8	0									12	71
					0	3	55	4			1	2	5	3									8	32
					1	9	8	21			4	3	4	2									20	14
					23	3	7	17			1	4	0	1									12	19
					2	1	9	6			0	2	0	4									8	6
					1	0	8	5			0	2	3	5									17	9
					1	2	1	3			2	5	2	2									16	7
					12	3	54	10			0	8	6	0									16	9
					11	11	13	3			0	1	1	2									23	50
					1	22	10	5			4	1	4	0									16	23
					3	18	5	3			1	4	0	3									8	28
					1	8	48	3			0	4	3	0									23	20
					5	5	9	4			0	2	1	3									8	14
					7	0	0	0			6	2	1	1									18	24
					3	2	9	5			8	4	5	3									13	8
					12	7	40	8			8	4	1	2									7	27
					0	7	26	0			1	4	6	0									13	34
					4	8	11	1			4	1	6	2									4	7
					10	2	10	11			3	4	6	3									15	26
					2	0	38	12			1	7	2	1									10	11
					6	27	10	4			0	4	2	1									14	16
					6	17	1	19			1	4	0	6									8	7
					3	12	0	4			2	1	3	3									10	17
					3	6	35	2			1	1	2	5									7	46
					2	1	32	0			3	1	1	1									10	12
					4	2	30	13			0	3	1	1									9	20
					12	1	11	14			0	4	6	1									14	9
					0	6	13	3			0	7	2	5									4	9
					1	37	31	18			0	3	6	2									6	16
					22	4	6	3			8	3	3	4									11	12
					10	13	4	8			4	0	0	2									12	21
					17	1	1	2			6	6	4	1									16	17
					6	18	12	4			3	3	2	3									8	27
					3	2	23	10			1	0	1	4									15	44
					4	1	1	1			6	3	3	5									12	23
					4	19	19	1			0	4	12	1									7	8
					2	2	27	7			1	5	4	5									9	16
					2	8	0	6			0	1	3	4									7	6
					5	9	14	6			0	0	5	2									9	14
					1	6	40	0			0	6	2	5									9	22
					2	37	1	17			0	1	4	9									14	14
					1	15	13	3			3	4	2	0									7	37
					2	4	29	3			1	3	3	3									6	20
					3	15	8	12			1	0	2	2									14	13
					4	11	8	9			0	2	1	6									7	18
					6	29	10	2			0	2	2	2									16	14
					1	23	28	3			0	4	1	1									5	15
					19	5	1	1			2	2	3	6									7	11
					21	1	24	11			0	1	4	0									7	14
					0	18	33	5			0	3	1	4									12	10
					1	21	25	7			2	3	4	2									20	40
					0	21	13	8			0	0	1	2									8	18
					1	8	26	5			0	1	8	2									16	16
					2	10	37	1			1	1	3	4									5	16
					31	6	19	3			0	0	0	1									10	19
					0	7	15	17			2	4	2	1									9	14
					6	6	27	7			0	3	0	6									4	7
					3	15	4	8			1	1	2	5									7	47
					19	3	28	13			2	1	2	1									9	16
					0	17	8	14			1	1	2	4									11	14
					20	20	16	11			0	0	1	3									8	22
					17	5	26	16			0	2	2	1									17	10
					5	15	1	7			0	1	5	7									16	12
					12	21	2	5			2	0	2	1									27	14
					10	4	2	6			3	2	0	5									9	14
					0	2	3	6			0	2	4	3									12	22
					4	4	15	0			2	0	3	2									10	28
					5	9	6	7			0	3	2	0									5	11
					12	11	27	15			3	0	3	1									23	10
					1	9	6	5			0	3	4	1									9	17
					0	10	6	25			0	2	7	1									30	29
					4	34	11	1			3	3	1	2									25	21
					2	11	39	0			3	1	6	0									17	22
					5	2	4	0			4	0	2	0									8	21
					2	8	21	0			3	4	7	0									10	35
					8	2	3	4			6	0	3	5									17	30
					11	17	17	24			4	4	2	3									19	13
					11	5	24	6			1	0	6	3									10	9
					5	0	14	12			3	5	1	4									9	14
					2	0	9	8			4	1	0	8									10	11
					1	8	9	16			4	9	4	1									6	14
					9	11	6	2			7	2	7	1									4	18
					1	2	4	26			1	0	0	4									6	18
					5	4	27	0			6	1	8	9									13	18
					4	3	34	13			0	0	3	2									19	30
					2	4	25	9			4	0	2	1									13	16
					6	2	9	7			6	1	6	1									10	15
					2	2	3	39			8	1	0	2									25	13
					2	11	7	12			7	3	1	1									9	24
					2	1	19	11			7	0	4	3									11	33
					41	22	6	10			4	1	0	3									9	6
					2	18	9	11			13	1	2	3									11	21
					3	3	4	2			0	4	0	2									16	24
					6	5	19	6			0	0	2	0									15	14
					30	38	25	8			9	1	0	2									16	9
					22	7	27	12			8	1	5	0									20	13
					2	5	6	0			3	3	2	6									22	11
					5	8	29	3			3	2	0	1									5	31
					4	4	11	6			11	2	3	3									29	28
					6	9	24	4			3	1	3	0									14	17
					8	3	28	6			6	6	1	1									20	8
					4	4	18	17			3	3	0	0									10	31
					6	3	10	3			3	1	5	1									13	24
					5	2	38	6			6	1	0	2									7	12
					2	2	35	0			3	2	3	0									9	11
					4	10	13	17			3	2	4	3									6	11
					12	6	11	2			2	2	2	2									10	23
					3	6	23	18			3	2	0	2									7	28
					5	23	8	0			3	4	3	2									11	7
					8	9	25	4			9	3	1	0									17	17
					14	13	3	3			5	4	5	0									13	16
					4	2	23	14			7	1	3	1									11	13
					0	2	5	0			5	3	0	4									11	24
					4	5	33	13			3	1	3	1									11	10
					5	8	23	1			2	6	4	2									10	16
					11	1	40	1			2	3	2	0									16	12
					10	5	5	26			3	3	1	1									12	10
					5	23	3	10			1	1	3	3									4	11
					9	16	27	19			4	3	4	0									10	12
					4	4	23	12			5	5	2	3									13	23
					0	2	22	1			6	1	3	2									9	7
					13	2	8	1			2	7	5	2									14	19
					1	9	17	6			0	1	4	1									11	16
					9	11	19	16			4	1	2	5									6	28
					6	7	36	6			1	3	4	3									12	31
					2	4	5	14			8	4	5	2									16	20
					1	4	14	5			2	2	8	2									14	62
					3	10	26	12			2	2	0	0									8	7
					6	7	2	0			2	0	3	3									9	10
					7	14	7	12			3	0	0	6									8	20
					5	9	5	2			0	0	0	2									9	21
					4	28	23	3			8	3	2	5									11	10
					2	13	15	8			5	1	3	2									19	29
					13	3	3	4			7	3	2	0									9	12
					3	11	14	8			1	2	3	5									8	20
					9	2	16	2			0	4	3	2									11	14
					12	6	46	2			2	4	1	3									12	18
					7	30	4	7			6	3	3	4									27	21
					14	28	25	9			8	3	5	1									7	22
					4	2	26	3			7	3	5	1									9	10
					8	1	3	6			1	13	4	0									6	23
					15	3	4	4			4	1	3	1									8	14
					6	3	6	18			3	1	1	5									15	43
					7	23	7	5			1	1	8	0									10	11
					16	3	6	3			5	4	3	1									9	9
					7	2	5	13			1	0	5	4									9	20
					5	7	8	2			3	5	3	3									9	29
					12	2	5	6			1	5	4	3									9	9
					1	20	4	7			0	4	5	3									5	13
					4	0	2	19			9	4	4	4									10	11
					4	3	27	21			4	1	5	1									7	22
					8	8	22	3			7	3	4	0									6	24
					11	8	18	3				2	10	2									27	75
					3	3	4	5				1	2	1									3	18
					8	1	1	1			2	2	4	1									13	26
					1	6	4	22			1	2	2	6									8	21
					3	5	19	5			6	1	5	1									15	7
					12	3	8	15			0	1	1	1									17	19
					7	7	5	7			3	3	6	9									6	18
					4	1	2	2			1	3	0	2									19	27
					11	28	11	16			0	1	5	1									7	34
					1	6	5	11			0	3	7	5									9	15
					2	17	7	9			1	2	7	3									12	16
					11	12	0	19			2	5	1	2									19	29
					6	6	6	3			3	0	1	2									6	35
					4	5	3	1			2	1	9	1									7	23
					6	3	8	0			4	0	4	2									17	32
					12	9	1	5			3	7	3	2									16	52
					12	2	2	1			0	5	1	1									16	17
					2	3	23	4			6	5	9	1									12	15
					7	2	8	4			2	1	4	4									11	9
					38	1	19	3			0	3	3	5									7	15
					15	3	2	1			0	2	6	1									7	20
					5	10	8	8			6	2	4	2									11	15
					2	4	22	17			2	0	4	0									17	37
					8	7	1	14			1	1	3	0									7	20
					13	2	1	6			6	3	3	4									7	11
					18	0	5	3			4	1	4	2									7	10
					6	3	14	5			2	1	2	2									9	12
					11	6	1	12			0	2	6	2									8	6
					4	3	9	1			4	1	3	5									3	14
					9	10	2	19			0	4	3	2									7	4
					11	3	1	6			9	2	4	0									4	12
					16	6	3	0			4	3	6	2									14	16
					35	11	2	5			0	2	0	0									2	8
					8	8	2	0			0	2	5	2									11	13
					4	12	2	16			14	3	7	1									8	13
					1	0	49	3			0	1	3	1									17	14
					3	10	31	13			9	1	2	0									7	9
					16	13	7	4			11	1	1	3									10	18
					9	4	6	11			1	1	5	0									8	17
					3	6	12	4			5	2	2	0									4	15
					9	3	5	13			1	5	2	0									6	34
					3	11	18	8			2	3	7	5									15	10
					3	12	11	5			2	5	5	0									9	24
					21	7	43	0			11	2	5	1									8	14
					2	5	25	6			9	7	2	3									4	6
					7	7	3	7			1	4	2	1									8	11
					0	11	7	14			1	1	2	0									5	11
					19	9	0	1			10	4	5	1									14	11
					15	11	7	6			4	7	3	2									9	8
					1	5	32	7			7	0	10	4									13	8
					2	2	3	1			5	2	4	1									27	17
					2	6	3	6			3	2	2	2									11	18
					12	3	21	15			2	2	3	0									11	19
					2	8	6	4			5	3	3	1									10	16
					7	0	6	11			4	2	1	1									12	20
					5	26	25	4			0	3	4	0									9	17
					2	7	7	23			3	7	4	1									7	55
					2	5	25	1			7	0	7	1									6	27
					6	2	9	15			4	1	0	0									10	10
					2	1	1	21			2	2	6	3									7	19
					8	21	12	6			4	1	4	2									9	12
					1	14	4	27			9	3	11	1									13	17
					0	15	7	5			8	1	4	4									8	20
					4	3	11	4			8	0	1	2									11	16
					3	4	28	4			5	3	12	3									11	8
					4	5	1	3			3	4	5	0									7	9
					14	12	20	19			1	2	2	0									4	12
					8	36	11	1			3	5	4	0									11	16
					1	9	7	0			3	2	7	0									10	13
					3	9	29	6			0	4	8	1									7	6
					1	2	7	5			4	1	1	1									15	7
					13	17	26	6			0	1	5	2									14	32
					9	12	38	3			4	2	0	1									16	8
					3	10	1	2			1	3	3	0									6	15
					2	9	10	1			4	2	2	1									9	35
					0	10	3	22			5	1	1	8									20	10
					3	14	12	7			7	0	4	0									7	32
					4	10	5	11			6	0	3	0									7	19
					3	9	5	4			3	2	8	4									8	18
					0	26	10	0			1	1	5	1									7	15
					6	3	3	1			0	4	0	6									17	6
					6	6	2	0			1	1	0	1									11	10
					2	23	21	3			3	1	3	1									10	20
					2	7	8	12			1	5	6	0									15	13
					5	20	0	2			3	2	6	1									6	19
					1	8	27	1			1	2	9	1									7	12
					8	8	3	17			0	2	7	2									10	15
					3	13	6	4			1	1	7	4									13	12
					2	9	35	20			6	4	5	3									9	14
					3	2	15	1			4	3	1	1									8	14
					12	6	33	2			1	0	4	1									14	15
					3	30	16	2			4	4	3	0									16	18
					7	21	2	8			0	0	11	1									6	14
					3	13	18	1			0	4	7	2									12	7
					13	3	2	0			3	1	7	1									7	22
					20	9	34	8			4	3	7	9									6	8
					13	6	27	10			1	3	3	2									13	9
					0	4	11	2			0	5	2	1									2	10
					2	4	1	19			0	0	4	3									7	37
					0	7	3	2			1	0	1	3									4	19
					3	26	15	2			1	4	5	0									12	3
					6	8	26	9			1	4	2	2									19	13
					0	10	2	3			0	0	3	4									10	14
					3	7	47	1			22	3	5	1									13	13
					2	3	34	3			0	0	0	1									9	16
					1	2	36	10			1	1	9	4									13	21
					23	9	9	4			1	1	2	1									11	14
					1	10	8	23			2	2	3	4									13	17
					16	19	38	7			0	3	4	3									15	6
					6	10	41	3			1	0	5	13									1	14
					1	9	24	7			2	0	8	2									7	11
					4	6	33	4			0	0	3	3									26	13
					10	4	3	10			1	0	6	0									16	11
					3	6	38	14			0	0	1	2									5	23
					1	13	20	13			1	0	1	2									6	17
					6	10	2	19			2	0	2	0									10	37
					3	12	36	27			0	0	4	3									22	9
					21	16	4	10			0	0	2	1									13	16
					15	2	13	7			2	0	5	5									11	14
					2	1	3	15			0	0	6	1									6	37
					4	13	15	1			1	0	1	2									12	16
					9	7	13	5			0	0	0	3									12	15
					19	11	45	1			2	0	3	3									16	19
					13	4	12	13			0	0	8	0									3	21
					6	16	44	0			0	0	3	2									6	17
					6	7	22	28			6	0	3	2									9	15
					3	23	29	38			1	0	3	2									15	23
					12	9	4	12			0	0	11	1									11	12
					14	4	10	9			1	0	1	1									14	12
					0	2	29	13			0	0	6	3									9	13
					7	5	2	14			1	0	9	5									19	12
					8	7	30	11			1	0	5	1									8	11
					2	8	1	3			2	0	7	1									8	18
					14	6	36	2			2	0	2	1									4	22
					8	28	12	10			1	0	2	0									8	19
					7	10	19	11			0	0	4	4									12	10
					4	6	5	26			1	0	0	1									7	14
					0	10	29	11			0	4	3	1									11	15
					3	6	21	3			2	5	12	3									9	8
					9	2	11	5			0	0	5	1									17	9
					18	6	13	10			0	6	2	2									7	11
					1	13	0	19			1	2	4	1									5	7
					8	4	6	15			1	5	4	1									5	38
					16	1	5	3			1	3	0	3									11	19
					3	8	13	7			1	3	4	2									10	27
					26	9	20	40			1	0	6	2									21	24
					0	0	7	20			0	10	0	3									8	12
					1	2	17	6			0	0	5	1									14	23
					9	3	4	18			0	4	3	0									18	13
					0	6	1	2			1	1	3	0									5	20
					0	3	3	12			1	0	8	1									11	3
					1	7	12	8			1	7	3	0									10	19
					1	7	9	4			1	1	3	0									14	23
					0	13	26	13			0	1	6	0									8	16
					5	6	12	36			1	4	4	2									13	20
					2	1	5	8			1	1	3	1									7	15
					5	8	5	13			1	1	5	4									12	20
					4	3	2	1			1	5	5	1									8	10
					12	10	12	41			0	1	0	0									10	20
					3	4	9	12			1	0	6	1									13	48
					1	7	24	16			2	2	3	2									4	33
					6	3	11	35			1	0	0	3									9	17
					13	2	5	7			1	3	13	4									8	33
					5	14	2	2			0	0	1	0									14	10
					5	18	32	8			0	2	0	1									6	40
					11	20	15	4			1	0	4	2									4	19
					0	1	0	28			1	0	6	2									19	18
					6	18	18	12			1	1	0	1									8	9
					4	12	8	9			1	0	2	1									26	18
					3	13	6	6			1	4	4	2									16	21
					6	3	19	10			0	1	4	0									14	14
					2	2	30	14			2	2	9	1									4	15
					1	2	1	17			0	4	2	1									10	10
					5	7	2	14			0	4	3	2									25	8
					27	6	10	5			1	1	2	2									11	8
					7	19	3	2			0	2	5	4									7	20
					2	36	13	8			1	14	5	0									19	39
					1	10	8	3			0	2	3	7									6	17
					0	12	31	10			1	0	5	3									4	10
					2	4	9	18			1	4	2	1									12	9
					0	1	11	4			1	0	7	2									12	14
					2	1	2	36			1	0	8	2									5	17
					5	7	3	7			2	1	6	1									4	38
					9	3	12	2			2	2	2	0									8	12
					0	6	2	0			2	1	4	2									3	8
					6	7	5	7			2	1	4	1									9	10
					14	2	8	10			0	1	3	1									15	28
					1	12	15	10			1	2	2	2									9	9
					22	6	16	27			1	1	4	6									5	8
					3	5	26	2			0	0	6	4									6	9
					3	19	4	3			2	1	2	0									17	9
					1	20	7	12			0	3	4	2									7	18
					5	0	3	4			1	2	1	4									19	17
					4	11	31	4			2	3	6	0									11	21
					6	14	15	4			1	4	7	6									14	5
					12	25	12	16			1	2	6	3									13	16
					7	17	3	5			2	2	4	2									6	10
					5	1	5	3			0	3	4	0									24	12
					1	11	1	14			2	4	5	1									15	15
					4	15	5	11			0	0	1	3									16	18
					4	5	21	1			1	1	2	0									10	22
					12	9	11	0			3	2	1	1									9	19
					2	10	13	10			0	0	4	1									3	12
					4	9	10	11			1	1	5	8									9	9
					19	2	1	3			3	0	3	1									21	23
					6	6	3	4			1	1	5	5									10	15
					4	7	19	27			0	2	5	0									16	14
					3	14	6	32			1	3	4	3									6	17
					4	9	13	5			1	4	8	0									9	10
					8	6	3	2			0	3	4	0									7	20
					4	5	5	3			4	0	5	2									14	23
					4	7	8	34			1	2	4	3									12	6
					4	10	26	10			1	2	1	0									15	20
					0	16	12	19			2	2	4	2									17	20
					8	10	13	1			0	4	2	2									7	17
					9	6	5	22			1	0	7	0									12	9
					10	7	2	15			0	1	1	0									12	19
					1	29	27	3			6	2	1	5									7	22
					0	8	7	8			1	2	1	1									8	21
					0	15	16	4			1	4	5	1									9	6
					9	6	10	17			1	2	2	1									32	14
					8	8	0	21			1	1	2	1									7	18
					15	8	5	37			1	3	1	0									13	12
					13	12	8	14			0	7	4	5									5	19
					5	8	10	12			0	3	2	4									12	24
					11	32	27	11			1	2	3	0									12	9
					14	17	5	14			1	2	1	1									14	11
					5	7	1	6			1	1	5	2									9	14
					11	7	19	3			2	2	7	3									9	13
					9	3	7	9			7	1	3	2									11	22
					13	3	3	29			1	4	3	1									11	26
					4	4	22	2			3	4	3	2									4	14
					5	6	23	15			1	3	3	1									7	13
					4	15	7	13			2	1	2	2									5	7
					0	3	9	32			1	4	3	5									11	25
					6	24	5	25			1	0	6	2									4	14
					1	5	4	25			0	3	12	1									11	8
					5	41	26	5			2	0	5	2									14	17
					4	27	20	7			0	2	2	0									9	32
					17	6	11	7			5	3	0	2									19	21
					4	19	33	9			0	1	2	1									40	3
					3	12	32	22			1	0	1	0									15	19
					10	14	13	7			1	4	4	0									6	9
					10	4	22	1			1	2	5	4									10	26
					10	18	10	5			2	2	6	1									4	17
					5	49	28	16			1	2	1	3									7	27
					9	2	18	6			1	2	1	2									13	13
					4	10	6	21			1	3	5	0									16	57
					4	11	16	21			1	5	4	1									5	30
					3	18	20	16			0	4	5	0									12	28
					17	11	13	11			0	0	2	0									8	29
					11	33	0	6			2	1	3	0									13	18
					15	9	3	3			0	0	3	1									10	12
					0	4	3	25			1	3	6	3									7	8
					8	5	14	8			0	1	2	1									15	17
					3	25	28	24			0	3	5	4									8	26
					2	9	17	19			0	4	6	0									9	19
					1	5	19	4			0	2	1	1									13	13
					1	3	2	30			1	1	1	0									13	6
					8	2	1	1			1	6	4	0									5	10
					5	3	4	9			1	1	1	0									4	18
					3	18	14	18			1	4	4	0									9	17
					0	2	9	5			0	5	1	3									8	10
					4	17	12	6			1	2	5	3									8	30
					1	42	7	8			0	2	5	2									9	10
					2	10	3	17			0	5	8	1									6	27
					7	15	1	4			1	0	2	0									5	12
					25	13	1	12			0	3	12	0									8	13
					2	6	17	8			8	5	2	5									9	8
					30	6	12	8			1	4	1	1									14	20
					9	35	17	1			1	4	7	1									6	12
					2	12	23	14			0	2	4	0									10	9
					1	17	2	8			0	1	4	1									9	8
					33	4	25	4			0	1	6	0									13	15
					4	7	21	10			0	3	8	0									7	10
					21	5	12	5			3	2	6	5									28	16
					1	19	2	3			1	4	5	0									2	26
					12	12	2	7			2	3	0	0									7	18
					10	8	14	5			1	0	3	4									5	49
					3	10	17	38			1	1	14	0									4	9
					5	14	23	1			0	4	5	2									5	18
					1	19	0	31			1	1	3	6									4	12
					8	22	5	19			1	1	6	3									15	21
					7	15	16	9			1	7	2	1									8	13
					2	11	5	14			0	0	3	0									8	16
					1	0	7	9			0	4	1	1									6	9
					2	14	1	6			1	3	6	2									8	9
					10	16	13	3			0	2	2	5									6	14
					24	37	39	1			4	3	4	0									11	25
					4	6	11	21			0	4	8	2									17	13
					1	19	4	14			0	1	7	0									8	16
					10	19	9	5			1	1	2	0									7	6
					4	4	19	5			0	3	3	1									11	25
					0	18	10	28			0	0	2	1									8	20
					9	6	14	13			2	0	3	1									15	6
					5	22	18	6			1	3	4	1									5	13
					3	26	44	1			1	2	2	1									7	13
					9	17	15	3			0	7	6	1									9	8
					10	25	6	0			1	2	8	1									15	6
					5	16	9	2			0	1	0	1									13	5
					1	28	12	6			1	1	4	2									8	13
					0	31	15	3			1	1	0	0									11	15
					3	10	8	5			1	0	0	1									10	11
					12	25	9	42			0	2	3	4									5	15
					4	6	14	1			2	4	2	2									7	12
					6	11	5	13			2	2	1	1									5	16
					14	24	23	0			0	0	0	0									7	9
					0	1	16	4			1	1	5	1									8	9
					8	5	14	22			0	2	10	0									7	16
					16	6	6	8			1	2	2	3									7	16
					3	6	17	0			1	1	2	2									6	17
					0	25	20	2			5	5	6	0									9	19
					3	12	9	9			3	1	0	6									11	38
					3	10	15	4			3	3	2	0									11	18
					6	15	22	23			1	0	2	3									16	17
					1	0	6	12			1	2	5	0									10	12
					5	16	15	5			3	1	0	2									5	24
					6	11	5	20			6	2	1	5									7	10
					9	32	47	12			1	2	0	5									8	21
					4	11	12	3			1	0	5	3									6	16
					3	25	17	7			4	0	3	2									20	13
					17	18	19	28			6	0	9	1									8	38
					5	7	18	16			0	0	6	2									7	31
					1	9	18	6			1	0	5	0									9	17
					0	3	1	6			1	1	3	1									8	13
					5	15	6	31			1	1	0	1									13	21
					8	11	18	4			1	0	7	1									7	7
					19	28	19	2			2	1	3	1									8	15
					2	6	21	28			1	2	1	0									13	9
					5	3	20	12			1	1	8	2									17	6
					8	3	18	15			3	2	3	5									15	5
					1	37	4	2			0	0	0	2									8	14
					8	17	6	9			0	2	12	0									10	22
					20	8	15	11			0	1	4	0									18	18
					0	4	8	5			2	1	8	1									11	11
					20	28	17	17			1	4	7	1									11	40
					9	21	28	21			1	3	2	1									10	3
					7	2	6	13			1	1	12	1									8	19
					12	8	20	1			1	1	2	1									19	11
					6	7	5	8			2	0	2	10									8	14
					13	33	19	32			1	4	7	4									7	12
					8	3	38	18			3	0	9	0									7	19
					17	10	4	5			1	0	6	5									11	18
					6	1	27	4			1	2	7	2									18	19
					9	5	21	18			0	0	2	1									3	7
					3	4	20	12			4	2	5	9									14	11
					7	31	2	9			2	4	8	7									16	48
					16	18	13	13			1	2	7	3									10	10
					3	5	3	8			1	2	3	2									22	17
					0	21	10	30			1	2	6	1									11	23
					4	12	0	14			0	0	2	0									6	13
					2	1	7	21			1	2	2	1									7	36
					7	19	4	2			3	2	9	3									9	3
					6	13	1	3			1	1	8	1									9	11
					5	2	6	12			1	0	9	0									10	9
					7	22	0	14			0	0	6	2									21	12
					11	24	0	2			1	5	6	2									9	5
					3	4	1	12			1	1	7	3									9	8
					9	2	10	30			1	1	13	7									7	21
					1	7	6	2			0	8	7	4									8	6
					0	61	4	15			0	2	5	2									12	14
					1	28	1	7			0	1	6	6									11	13
					1	7	1	13			2	2	0	1									6	22
					1	14	6	8			0	5	4	3									8	27
					0	20	1	19			1	4	2	3									6	7
					8	5	5	6			1	0	10	2									7	16
					8	6	2	2			0	0	5	2									8	41
					7	16	1	6			0	0	7	4									17	17
					0	5	0	1			0	1	1	3									10	14
					12	27	0	1			0	2	3	2									8	35
					0	24	1	2			1	2	0	3									7	17
					4	11	2	7			3	1	0	0									10	17
					6	24	1	6			1	0	5	3									10	18
					0	10	2	5			0	4	0	3									10	10
					9	14	0	17			0	1	4	1									11	10
					6	2	4	3			1	3	8	3									7	14
					48	5	2	29			0	4	2	2									9	24
					16	11	5	8			0	2	3	1									9	8
					11	21	4	1			0	0	5	0									9	1
					5	12	1	2			0	3	1	2									13	14
					11	4	2	5			2	3	4	1									4	26
					9	13	10	7			0	0	2	2									13	7
					6	10	3	3			1	1	3	2									11	23
					12	13	5	3			1	1	8	2									4	30
					5	35	8	23			3	3	4	1									10	12
					10	21	0	2			1	1	3	1									20	4
					1	4	1	8			1	2	1	1									2	15
					1	3	11	8			1	0	2	1									5	21
					20	11	1	18			0	2	2	1									13	16
					32	23	4	12			0	4	4	3									6	20
					7	13	0	12			1	2	3	1									21	17
					7	6	10	3			0	1	6	0									6	11
					0	10	5	9			0	4	4	1									7	32
					50	10	1	2			0	2	0	1									10	33
					13	20	4	7			1	3	7	1									4	29
					10	15	28	14			2	1	5	1									5	12
					0	12	1	5			1	1	4	1									9	18
					5	10	30	38			0	1	1	0									13	20
					9	4	2	3			0	1	2	4									9	8
					20	7	0	17			1	3	0	0									13	8
					7	14	5	8			2	0	9	3									7	7
					12	30	8	8			1	0	1	5									12	10
					3	18	7	25			0	2	1	2									5	10
					29	13	0	7			1	2	5	0									10	11
					5	13	1	39			0	0	3	6									4	18
					2	21	12	4			0	1	6	5									6	12
					9	11	2	9			1	4	8	2									11	18
					2	19	8	35			0	5	11	0									5	17
					8	6	29	32			0	0	3	3									16	21
					0	13	16	8			3	1	6	0									11	10
					26	6	31	13			0	13	6	6									22	15
					32	52	4	31			1	2	5	3									10	12
					4	23	0	7			1	1	1	0									8	23
					1	31	4	49			0	7	0	2									5	26
					5	21	16	26			0	1	1	4									11	11
					0	8	1	10			1	3	7	0									14	14
					4	23	2	6			0	1	11	6									9	14
					2	21	0	7			0	0	4	0									13	16
					3	35	12	9			1	0	7	2									7	12
					0	13	5	33			0	2	2	2									7	28
					3	21	7	9			1	1	1	5									15	14
					0	14	8	7			1	2	4	0									5	7
					3	9	0	23			0	2	2	6									11	9
					6	6	18	35			2	5	1	2									6	33
					19	22	7	24			2	2	3	2									20	14
					2	16	1	5			1	0	3	1									17	11
					15	43	46	31			0	0	6	2									13	48
					0	5	0	27			2	0	4	2									8	14
					23	26	2	23			4	3	8	3									6	13
					8	16	9	40			0	3	4	0									12	8
					0	30	13	33			2	0	7	6									6	11
					0	4	17	7			1	3	0	1									10	38
					3	22	2	21			1	2	5	0									10	15
					3	8	4	41			1	5	4	3									11	7
					11	20	1	27			0	2	3	1									9	18
					1	4	3	17			2	1	4	0									9	17
					2	23	14	25			0	1	6	4									13	13
					8	19	1	2			1	1	1	5									10	8
					14	6	0	38			0	1	3	2									11	18
					0	10	16	10			1	2	3	1									25	6
					9	2	13	13			1	5	4	0									14	17
					1	5	2	22			1	6	7	0									10	9
					6	7	0	18			1	2	3	2									9	6
					1	7	7	24			1	4	8	8									5	20
					4	7	4	7			1	2	4	5									6	14
					12	5	0	17			2	3	8	1									15	27
					5	5	4	18			1	3	0	6									10	30
					0	2	21	23			2	3	4	1									20	11
					5	12	1	9			1	3	1	3									6	22
					1	4	6	19			1	5	1	3									23	11
					3	13	13	22			1	1	4	3									10	7
					8	3	2	8			1	1	2	7									17	17
					4	4	9	17			1	3	7	1									10	11
					8	6	5	30			0	6	0	3									22	16
					7	3	9	28			2	1	0	13									5	8
					13	10	9	4			1	1	9	1									7	11
					7	10	19	15			1	3	4	2									1	19
					4	33	1	12			2	3	3	2									7	8
					9	3	2	28			2	0	11	0									11	33
					11	0	2	2			2	3	0	0									14	19
					0	2	1	19			0	1	5	4									10	22
					3	11	0	3			0	0	3	1									11	10
					0	3	3	17			1	0	0	1									5	12
					4	7	0	12			2	0	5	3									5	14
					6	9	1	5			0	1	1	0									7	7
					23	8	9	18			1	0	2	4									7	21
					0	27	3	48			0	3	2	8									11	13
					7	2	1	35			19	1	0	1									12	13
					2	2	5	16			1	1	5	4									9	18
					6	26	2	7			9	2	3	5									3	10
					15	6	39	8			1	0	0	0									24	19
					29	2	6	9			0	1	1	6									16	15
					4	23	0	21			2	1	6	3									10	14
					0	36	9	7			1	2	5	0									11	12
					19	1	5	18			2	1	3	2									18	27
					11	25	0	20			1	6	3	2									7	10
					17	9	0	4			0	2	2	3									18	10
					8	14	8	9			1	3	4	3									5	35
					12	13	7	34			2	2	1	3									29	37
					10	24	10	10			2	2	4	1									16	11
					7	23	2	16			1	2	3	2									12	11
					10	16	1	8			3	0	3	2									6	25
					2	12	11	11			1	3	1	0									11	8
					20	8	2	12			3	1	2	4									15	14
					8	6	4	8			0	1	6	4									10	7
					20	18	3	18			0	2	5	4									9	9
					1	21	0	16			1	1	7	6									18	17
					5	12	1	6			0	1	1	1									6	10
					3	1	5	19			0	2	2	1									8	24
					21	32	12	7			0	4	5	6									8	21
					16	18	2	22			1	2	6	6									11	5
					4	8	10	8			0	1	4	1									27	21
					0	3	1	26			0	3	3	0									5	19
					9	16	7	9			0	1	8	4									39	27
					3	15	1	8			1	1	4	2									6	8
					26	12	21	12			11	2	4	1									6	41
					1	36	15	11			1	0	0	6									6	13
					5	16	3	15			0	1	0	0									6	23
					18	9	6	7			0	4	2	4									5	18
					11	9	8	13			0	0	1	7									17	11
					13	14	2	43			1	4	3	0									7	16
					5	0	12	9			1	1	10	3									4	14
					10	1	5	50			4	3	2	1									18	5
					4	23	7	5			0	1	7	4									11	8
					6	30	5	12			0	1	3	4									7	24
					3	6	1	35			0	3	8	1									5	16
					12	29	2	24			1	1	9	3									10	1
					1	11	7	24			1	1	5	4									7	10
					7	9	14	10			1	2	5	4									13	24
					13	39	1	6			2	1	2	4									6	10
					12	6	6	8			1	4	7	1									3	8
					9	48	3	23			0	0	2	4									1	9
					4	11	1	11			0	1	2	4									9	27
					4	35	9	13			1	4	3	5									9	31
					10	14	12	14			0	4	5	11									5	19
					1	0	1	12			0	2	4	10									7	17
					25	26	0	0			1	3	5	6									16	9
					0	0	8	23			0	0	8	7									8	11
					2	16	12	48			0	1	4	5									8	20
					2	3	12	33			0	0	4	2									10	5
					20	12	0	21			0	0	7	3									11	7
					2	2	15	22			1	3	3	7									11	14
					30	41	11	15			1	2	6	3									14	11
					6	0	6	17			1	2	3	2									7	15
					9	4	4	17			0	2	3	0									6	14
					0	27	2	34			2	0	2	1									10	15
					4	30	9	1			1	1	7	3									10	29
					12	1	6	28			0	4	7	5									1	24
					17	12	3	13			0	0	6	0									10	13
					1	8	1	3			0	3	6	4									10	14
					9	15	16	12			0	2	4	0									7	20
					4	46	2	17			0	1	0	4									5	31
					6	44	1	39			1	5	0	2									9	8
					13	25	11	21			0	3	1	1									18	9
					2	9	8	19			0	1	3	7									24	10
					8	24	6	36			1	4	3	4									11	12
					18	25	7	2			1	3	5	2									9	9
					6	19	12	12			0	2	0	0									16	24
					15	13	4	20			0	4	8	1									5	18
					1	6	3	14			1	1	3	4									13	30
					12	1	1	15			0	1	6	3									2	15
					6	8	5	18			0	0	2	2									4	33
					9	6	2	23			1	1	2	1									12	33
					1	14	2	13			1	3	11	5									8	11
					8	15	1	8			1	1	3	6									11	13
					10	8	5	16			0	3	6	0									8	11
					9	4	10	10			1	1	3	6									5	26
					11	9	10	9			0	0	4	0									11	16
					0	6	30	17			0	1	2	1									7	18
					9	4	1	18			1	0	4	0									6	16
					34	7	2	20			1	2	0	8									13	11
					15	3	11	25			0	3	12	2									13	23
					10	10	3	17			3	2	4	3									6	22
					14	16	7	8			0	3	3	2									8	27
					8	7	3	17			0	3	5	4									9	23
					10	2	8	14			2	1	1	4									3	21
					2	4	2	30			0	2	3	1									10	6
					7	18	0	11			0	5	2	2									18	16
					1	24	1	13			1	2	10	1									10	17
					7	20	0	14			0	2	9	4									15	12
					13	6	2	29			1	4	8	5									13	23
					2	23	20	18			0	5	5	2									9	16
					2	13	10	9			1	0	3	1									13	12
					2	4	14	30			1	1	0	2									9	16
					6	6	2	10			1	1	1	3									7	17
					1	8	10	25			1	3	5	0									6	22
					7	17	1	35			0	1	5	4									7	18
					2	3	19	28			0	2	1	3									8	21
					10	17	3	8			2	1	6	1									10	11
					18	34	0	15			1	0	6	1									7	22
					16	8	5	18			0	0	2	0									16	25
					1	15	2	11			1	6	6	1									8	29
					8	2	18	15			2	3	3	4									7	16
					1	25	2	14			0	3	3	1									8	19
					4	5	2	19			0	2	1	1									3	8
					21	18	6	14			1	8	5	1									12	17
					10	3	0	24			0	3	5	0									9	19
					8	8	1	20			1	0	2	3									6	14
					16	16	3	25			1	6	2	1									10	9
					5	22	0	10			0	0	2	0									6	7
					5	19	9	27			0	3	1	2									7	8
					9	30	2	0			1	2	1	2									17	7
					39	21	8	16			0	2	10	0									3	18
					6	3	10	15			1	0	0	3									7	26
					9	17	5	5			2	1	4	0									6	11
					25	7	22	14			1	2	1	2									6	42
					19	22	0	31			0	5	0	3									4	20
					1	5	10	9			0	0	0	4									14	11
					13	16	7	41			0	4	2	0									5	10
					39	13	1	7			1	3	1	0									12	18
					12	43	8	15			0	2	3	0									14	20
					10	25	3	15			1	1	5	3									15	6
					8	4	4	12			0	0	2	1									10	18
					0	6	5	22			0	0	2	2									7	10
					9	36	1	23			0	4	4	1									5	6
					3	8	2	3			1	4	2	4									17	18
					5	23	6	10			0	0	0	4									6	1
					2	23	12	5			1	3	4	2									5	17
					0	29	2	2			0	7	1	0									5	8
					4	26	4	3			0	1	5	2									9	17
					0	11	0	6			0	3	1	3									11	25
					2	22	1	7			0	2	0	1									22	40
					3	5	11	0			0	10	0	1									7	18
					0	14	6	32			1	1	3	1									12	14
					0	6	0	29			1	0	3	1									8	19
					0	32	3	0			1	1	3	0									6	17
					7	28	12	22			2	2	2	6									7	30
					0	11	1	11			2	2	3	2									13	19
					0	6	3	36			2	1	0	0									8	23
					0	23	21	9			0	1	1	0									12	9
					4	11	7	19			2	0	0	4									7	22
					0	11	2	11			1	1	0	0									5	15
					3	6	2	3			0	2	3	0									14	21
					3	11	0	4			1	3	0	2									8	32
					9	10	8	2			0	0	1	2									14	13
					2	5	9	6			0	0	0	2									12	7
					0	18	3	28			0	1	3	2									11	20
					5	18	1	21			0	2	1	3									6	7
					6	7	5	8			0	4	3	4									9	11
					10	37	14	14			0	2	2	1									12	16
					0	5	10	28			1	2	2	0									11	12
					2	8	15	16			1	2	9	2									21	12
					1	6	10	20			0	1	3	1									15	25
					1	6	3	21			3	1	0	0									11	14
					1	10	1	11			1	3	1	1									7	13
					6	22	8	6			0	0	2	1									13	11
					3	9	0	26			1	2	0	1									18	18
					2	4	4	10			1	0	2	1									9	18
					14	4	3	21			0	4	1	1									8	28
					4	4	9	1			1	0	1	1									22	10
					0	0	4	5			1	2	7	1									13	13
					2	3	3	2			0	1	2	2									8	21
					0	3	0	8			2	2	0	2									9	16
					10	1	3	8			0	3	1	5									9	12
					0	3	0	42			0	4	1	1									11	16
					1	1	2	26			4	3	3	8									6	11
					1	5	0	10			1	2	0	0									9	5
					0	1	3	14			0	0	1	6									20	13
					7	0	19	15			0	0	3	4									7	9
					0	0	5	9			0	3	2	2									11	9
					0	3	11	10			1	4	3	6									9	8
					2	2	1	35			0	2	1	3									32	7
					3	3	4	3			3	1	2	2									8	12
					1	4	0	4			2	1	4	1									18	15
					0	8	5	18			1	1	3	0									7	14
					1	2	7	3			1	1	1	1									10	11
					10	0	16	12			0	2	0	3									4	16
					0	0	2	27			0	0	0	1									5	13
					3	0	16	30			1	0	4	1									8	11
					4	0	5	0			1	1	3	2									10	8
					2	9	3	4			0	2	0	1									29	22
					3	1	5	4			0	5	6	2									5	17
					6	3	1	0			0	0	2	3									16	16
					2	4	7	36			4	0	2	0									8	29
					0	0	2	0			0	0	4	3									12	13
					4	1	1	5			0	1	1	2									6	15
					1	5	0	14			0	0	3	1									6	15
					8	5	7	1			0	3	0	6									6	17
					0	4	5	32			0	0	3	2									6	11
					4	1	11	4			0	2	2	1									12	14
					8	1	12	3			0	1	3	3									16	13
					4	2	1	12			1	3	3	2									7	12
					0	0	18	9			1	0	3	0									16	5
					13	3	1	13			0	2	2	0									6	17
					14	2	8	9			0	8	4	1									6	13
					4	0	0	2			1	1	5	3									15	11
					1	4	4	24			1	1	13	2									11	17
					1	5	2	3			0	4	8	0									7	10
					0	4	9	1			1	0	3	1									7	23
					1	10	14	14			1	2	7	0									18	41
					1	0	18	21			1	3	4	6									14	10
					1	0	19	14			1	4	2	0									13	13
					3	4	1	6			0	0	3	3									7	5
					4	9	12	5			1	1	3	5									20	29
					14	1	1	22			4	2	4	3									13	10
					3	2	0	16			0	1	2	4									7	9
					0	1	16	2			0	4	3	5									12	14
					6	3	1	5			0	0	4	6									12	7
					3	2	4	2			0	1	6	1									7	16
					1	5	2	4			0	8	3	2									5	23
					0	0	2	5			0	2	5	1									3	39
					2	2	4	24			0	4	7	4									12	12
					5	0	5	5			1	2	6	1									11	12
					1	5	6	6			1	2	2	6									9	18
					2	0	5	18			0	2	3	1									4	13
					5	6	15	4			0	4	1	1									16	17
					0	11	2	1			0	1	2	1									3	2
					4	1	10	15			1	1	3	1									8	30
					3	0	0	9			1	0	7	2									4	11
					5	1	0	18			0	4	3	3									10	19
					4	3	6	15			1	0	1	1									13	11
					23	3	6	0			2	2	4	1									9	20
					4	1	5	17			0	0	3	6									8	51
					0	1	2	7			0	2	2	0									16	25
					9	0	4	15			0	1	6	1									9	33
					0	3	8	16			0	3	5	3									6	9
					41	0	7	2			0	2	7	2									1	18
					3	11	6	2			0	1	4	0									7	22
					2	2	31	13			0	1	1	2									12	14
					6	7	8	11			1	1	1	2									11	16
					2	0	10	3			2	2	8	0									5	17
					4	1	2	3			1	2	11	2									10	20
					2	1	2	13			0	4	5	0									8	30
					4	0	0	21			0	6	3	1									7	11
					9	3	1	1			0	5	2	2									7	8
					2	13	12	8			1	2	5	0									8	20
					1	3	12	13			1	3	4	3									6	35
					5	4	4	9			1	2	3	5									8	19
					0	16	2	20			0	0	4	1									6	16
					0	14	15	15			0	3	6	4									14	8
					1	1	12	5			0	3	2	4									10	18
					2	4	7	11			1	4	2	4									9	12
					3	4	15	36			3	5	5	5									8	15
					1	1	14	15			0	7	2	3									9	12
					6	0	13	6			0	3	3	0									6	16
					1	2	3	12			0	0	7	1									6	18
					3	5	1	13			2	1	6	2									9	26
					0	20	0	27			1	0	5	4									9	17
					0	6	10	31			1	1	1	1									9	14
					4	10	0	20			2	5	1	2									9	5
					1	0	1	16			1	0	3	2									9	9
					3	1	26	9			0	3	2	2									15
					5	1	4	6			1	2	0	1									6	3
					10	1	0	8			0	2	2	2									10	13
					1	0	0	5			0	1	5	1									9	20
					20	0	6	12			2	0	4	1									8	16
					2	0	2	23			1	1	1	5									7	12
					3	12	3	32			0	0	3	3									7	33
					3	1	5	10			0	0	4	1									25	25
					5	2	14	16			1	0	2	2									12	13
					3	4	4	22			0	1	10	3									8	26
					9	5	2	5			1	1	3	2									14	8
					0	4	1	27			1	0	9	2									12	14
					6	7	2	20			0	0	8	1									9	47
					19	1	9	12			1	0	6	3									18	28
					5	11	2	12			1	2	5	0									16	16
					7	3	5	10			1	2	4	2									12	12
					4	4	30	10			1	3	3	0									11	19
					1	14	16	10			0	3	1	2									4	30
					2	2	17	13			1	3	6	1									11	18
					1	3	9	9			1	3	4	3									7	17
					2	3	12	7			1	1	8	2									15	12
					7	1	4	9			2	3	5	3									9	15
					5	16	5	10			1	5	5	1									10	8
					7	2	5	15			0	3	4	4									7	9
					4	3	2	13			1	0	5	4									12	5
					2	2	17	21			3	4	6	4									10	13
					12	3	10	6			0	6	8	2									10	22
					1	5	11	8			0	1	4	0									12	12
					0	1	1	12			0	4	4	5									8	45
					1	6	5	7			1	0	0	1									4	14
					2	0	0	6			2	0	3	5									13	8
					0	11	4	8			1	0	2	3									11	16
					2	4	11	8			0	4	4	3									9	11
					4	3	7	6			0	3	7	3									7	19
					2	1	0	9			1	0	4	2									7	22
					1	10	3	7			0	2	11	1									10	14
					4	1	5	7			1	4	3	1									12	10
					10	17	4	12			0	3	4	2									10	30
					8	10	4	17			0	2	4	1									18	20
					0	9	3	9			2	0	3	0									13	17
					7	14	0	19			0	4	3	3									29	30
					4	0	9	7			1	1	4	0									4	8
					16	5	2	12			0	5	3	4									12	8
					1	1	22	3			0	1	6	4									13	13
					4	32	3	9			0	3	8	0									12	25
					7	3	10	7			3	5	4	3									9	13
					1	0	3	14			2	3	9	0									5	7
					9	15	16	5			4	0	6	1									19	10
					1	6	4	6			1	1	1	1									16	7
					1	20	1	4			2	2	6	3									7	22
					5	5	10	8			0	3	5	0									9	11
					3	7	2	1			1	0	8	1									26	11
					3	5	10	3			0	1	10	2									10	20
					2	15	12	1			0	0	2	3									6	20
					4	6	9	4			0	1	8	2									9	17
					11	1	21	12			0	1	4	4									12	15
					0	15	8	3			0	2	4	4									17	18
					4	14	4	9			1	1	6	5									6	34
					3	6	3	2			0	0	1	3									8	15
					2	3	3	3			0	3	3	2									21	22
					7	3	1	19			1	1	2	2									10	16
					1	5	3	16			7	1	4	2									10	24
					1	0	4	37			1	1	2	5									8	19
					7	4	4	8			1	0	3	8									8	13
					9	6	0	14			1	0	3	4									5	11
					11	4	20	10			2	1	2	1									6	10
					3	2	2	9			0	0	3	5									11	23
					6	11	2	12			1	0	4	4									13	15
					5	17	4	7			1	1	2	4									17	15
					2	5	14	28			0	1	8	4									10	17
					3	7	12	2			0	1	4	1									5	3
					0	4	10	16			1	0	1	3									5	16
					1	2	7	17			0	1	4	1									10	15
					0	5	11	7			0	2	4	0									24	11
					2	2	5	4			1	2	1	2									15	12
					3	8	11	2			1	0	4	0									10	25
					7	10	20	2			2	2	4	2									15	12
					6	1	9	3			0	1	3	1									6	6
					1	4	6	17			2	0	4	1									12	35
					2	5	15	9			2	1	3	4									16	11
					0	8	10	3			1	4	6	2									6	14
					2	1	1	6			1	1	1	2									15	25
					5	4	12	4			1	3	2	5									5	1
					1	2	2	4			1	0	5	4									5	2
					4	2	6	12			2	0	3	3									9	3
					0	3	7	14			2	0	0	2									8	1
					3	5	2	9			1	1	6	5									15	6
					5	1	0	8			1	0	4	1									7	14
					9	2	3	3			1	1	1	2									9	13
					9	3	6	1			0	2	2	0									8	10
					5	0	2	6			1	1	4	8									8	9
					6	7	6	6			1	0	6	4									10	9
					0	7	2	2			1	1	7	6									6	9
					1	0	6	39			0	2	0	2									13	9
					3	3	5	4			1	0	6	0									6	19
					4	2	0	26			0	0	4	2									9	37
					3	0	0	6			1	0	5	3									9	10
					2	3	6	7			0	0	1	2									6	23
					7	7	9	7			1	1	4	3									11	21
					27	6	7	3			1	0	5	2									19	10
					4	3	12	16			3	3	4	0									8	14
					0	4	0	3			1	0	6	7									20	51
					1	9	6	40			0	3	4	1									11	21
					9	5	13	18			0	0	2	1									13	18
					8	2	1	12			0	1	5	1									4	12
					0	2	5	1			6	0	8	2									11	27
					6	1	4	0			0	0	3	3									12	19
					14	4	12	9			1	0	6	1									5	17
					7	4	25	11			1	5	7	3									18	7
					2	0	5	8			0	1	6	0									11	18
					5	1	4	18			0	5	4	2									11	18
					3	6	0	17			1	3	7	2									8	37
					1	2	2	4			0	0	8	1									3	18
					10	0	17	30			0	3	2	1									9	26
					9	13	10	27			1	0	2	1									9	16
					3	6	38	2			0	2	5	1									7	13
					7	9	7	4			1	5	7	1									7	14
					3	2	15	5			1	3	0	1									10	14
					2	2	9	21			1	0	4	0									11	10
					5	3	22	22			8	1	5	0									6	14
					3	4	3	7			0	3	9	0									7	16
					4	1	6	8			1	1	4	1									13	15
					6	1	26	11			0	0	0	0									4	8
					1	2	22	10			0	2	4	7									9	19
					2	5	20	15			1	0	7	3									14	17
					16	7	24	5			1	2	10	2									6	6
					1	3	10	13			1	1	9	2									13	38
					3	9	4	16			5	1	3	0									7	14
					5	6	16	6			0	1	10	0									9	20
					9	3	14	16			1	0	5	2									10	12
					5	5	28	5			0	2	2	1									15	29
					14	4	10	10			0	2	4	3									12	16
					14	10	7	12			1	2	1	1									18	15
					2	1	11	0			0	3	5	4									9	12
					7	1	15	20			0	1	2	2									4	22
					0	8	0	32			1	2	4	1									9	22
					1	4	9	14			2	2	8	0									15	27
					16	5	27	8			1	1	7	2									7	9
					7	2	4	26			0	0	7	3									11	15
					4	1	1	7			0	3	6	5									11	6
					2	2	10	4			1	2	7	0									5	10
					8	2	6	8			0	1	6	4									14	31
					13	3	2	13			0	0	3	8									12	12
					3	8	11	1			0	0	1	0									11	15
					0	10	14	8			0	2	3	0									5	12
					9	8	17	5			0	2	3	2									6	22
					9	1	20	5			1	0	8	5									9	13
					0	17	8	16			0	0	6	4									9	25
					13	1	3	7			1	0	8	1									10	11
					1	16	20	9			2	4	5	2									6	15
					4	13	16	7			1	1	3	2									13	10
					7	2	23	9			0	2	2	1									8	38
					42	15	21	3			0	3	1	1									20	10
					7	8	11	6			1	4	2	3									8	16
					3	16	1	22			1	4	7	1									7	15
					6	2	13	27			1	5	3	0									9	15
					6	7	27	1			1	1	6	4									7	5
					9	2	2	16			0	3	4	2									6	10
					3	7	0	6			0	0	4	1									17	8
					3	8	10	9			2	1	5	3									7	14
					12	6	1	6			1	6	8	5									14	26
					1	3	1	10			2	1	0	4									9	11
					7	1	9	5			1	2	6	3									24	7
					2	0	0	8			2	0	7	0									13	10
					4	22	3	6			0	2	3	6									5	15
					8	13	2	11			5	0	5	0									9	12
					6	2	15	24			1	2	5	4									7	18
					5	16	30	15			1	1	4	6									9	15
					12	4	0	5			2	2	3	0									10	29
					5	9	5	2			0	2	0	2									7	17
					6	11	6	2			2	1	4	5									6	9
					2	4	6	5			0	0	5	4									13	14
					4	1	36	3			0	1	0	3									9	17
					2	18	0	6			2	2	3	2									5	0
					3	4	19	3			2	1	3	4									2	11
					8	6	19	11			1	3	3	3									9	22
					6	3	21	3			0	2	9	3									13	11
					4	21	1	16			2	2	0	3									5	0
					9	3	1	6			0	0	0	2									6	17
					13	6	8	9			0	0	4	3									11	23
					4	1	33	15			1	1	0	3									8	9
					7	1	16	13			1	1	7	6									6
					11	0	14	6			2	1	1	2									5
					2	4	1	4			0	2	8	1									7
					12	13	0	5			1	2	6	8									9
					2	6	2	13			0	1	4	3									4
					0	5	7	1			0	0	2	1									15
					0	10	4	8			0	4	2	1									11
					10	6	1	18			1	1	0	2									15
					5	3	3	6			0	1	3	4									13
					3	18	7	6			0	4	2	1									6
					13	2	26	9			1	5	1	1									8
					2	25	12	15			1	3	1	7									8
					19	2	18	13			0	1	0	1									11
					3	2	2	12			2	1	4	0									11
					3	4	5	9			0	1	3	0									11
					2	13	7	16			1	0	7	0									2
					9	1	9	2			0	9	1	2									20
					4	0	3	11			1	0	1	0									5
					13	3	6	7			4	3	1	3									13
					1	25	21	9			1	0	3	6									7
					6	9	2	8			1	13	3	4									4
					13	18	12	5			0	0	4	1									12
					4	4	12	6			1	0	5	3									10
					10	4	14	25			2	0	4	2									5
					16	27	9	0			0	1	6	2									7
					16	8	3	11			2	2	7	1									18
					3	3	3	13			1	1	0	1									17
					17	4	2	4			3	1	6	0									6
					3	1	6	2			1	1	0	1									8
					3	2	7	7			1	2	8	2									23
					2	22	6	3			0	3	8	1									10
					2	0	10	37			1	0	3	0									6
					5	5	5	5			1	0	9	1									13
					2	2	11	5			2	3	6	0									10
					10	1	10	7			1	5	12	0									12
					10	11	16	24			1	1	1	4									4
					1	14	3	12			0	1	6	2									7
					12	6	3	7			1	3	2	1									6
					8	3	17	3			0	1	5	1									6
					13	6	5	2			0	0	8	0									7
					1	1	10	9			0	2	3	1									8
					1	6	7	1			1	0	0	0									8
					16	5	2	13			0	2	7	0									7
					2	9	1	30			1	1	6	6									7
					9	17	5	3			1	6	6	4									8
					7	3	15	2			1	2	5	2									7
					4	5	5	16			2	1	4	1									12
					0	2	1	1			0	1	3	1									4
					3	1	5	38			1	1	18	1									6
					9	4	4	1			1	0	2	2									13
					21	4	22	7			1	2	6	3									7
					3	11	0	4			1	3	2	1									9
					5	5	12	2			0	0	1	3									9
					19	2	32	8			1	1	6	1									10
					5	0	2	6			2	0	0	1									3
					12	8	25	7			2	0	8	5									5
					11	5	0	6			0	0	0	1									8
					1	4	2	8			4	2	6	1									9
					1	3	3	0			1	0	5	0									6
					0	19	2	4			6	5	4	1									5
					6	22	7	1			7	1	8	2									11
					11	2	0	32			1	1	1	3									6
					4	6	4	3			1	1	4	2									15
					2	0	11	1			0	0	8	1									7
					15	1	3	1			1	2	5	1									4
					4	1	2	10			0	1	2	5									10
					11	5	13	3			1	1	0	1									8
					2	0	4	0			3	1	2	2									7
					0	0	14	11			1	0	8	1									9
					6	8	0	6			1	5	1	1									14
					2	3	0	3			2	1	0	0									10
					1	0	8	3			1	2	4	2									10
					5	7	6	1			1	3	4	6									8
					4	17	2	1			0	1	1	8									10
					4	10	23	3			0	0	2	1									23
					1	16	9	14			1	0	3	4									9
					3	2	13	4			0	3	6	5									5
					3	6	5	11			0	0	9	2									19
					4	7	7	1			1	1	2	0									7
					5	12	8	0			1	1	2	4									6
					3	18	8	5			1	7	2	3									10
					1	1	0	3			2	1	2	7									12
					6	4	9	46			3	1	5	0									5
					1	4	9	1			0	0	3	2									9
					6	7	0	11			1	1	2	1									18
					3	2	6	3			1	4	5	1									7
					2	3	2	2			2	2	13	1									14
					3	8	0	2			2	0	1	1									14
					6	4	4	5			1	0	3	1									18
					3	12	9	3			1	0	5	0									9
					11	4	6	14			1	1	2	1									10
					2	1	3	9			2	1	2	0									5
					1	18	3	8			1	0	4	1									5
					3	7	17	12			1	1	2	2									7
					2	11	3	7			1	1	3	2									6
					2	1	0	2			1	2	2	1									7
					1	2	5	3			1	2	0	2									6
					4	1	0	1			1	3	2	13									6
					11	10	8	22			2	1	8	0									7
					3	10	2	0			1	3	1	3									8
					11	5	7	2			1	6	0	5									19
					11	9	3	2			1	2	4	0									16
					7	1	3	0			1	0	1	4									39
					7	1	1	0			2	0	2	3									10
					5	13	4	1			1	2	1	3									7
					2	3	2	12			1	3	4	1									14
					17	3	2	1			0	1	4	0									17
					2	0	0	4			0	0	1	6									4
					6	2	3	12			1	2	1	1									15
					4	7	3	16			0	3	3	2									8
					13	5	4	20			1	1	0	2									4
					17	7	13	2			0	1	3	0									18
					0	0	7	15			0	0	20	1
					17	1	5	9			1	1	4	0
					10	0	1	2			2	5	1	1
					0	2	31	3			0	3	3	5
					1	9	0	13			2	2	2	2
					3	11	4	1			1	2	9	0
					4	6	6	1			0	1	0	0
					0	12	0	2			2	2	4	0
					3	21	1	12			1	1	6	1
					4	15	8	1			0	2	4	0
					2	7	1	8			0	5	2	6
					6	7	0	1			2	2	4	5
					3	2	2	1			3	0	1	6
					1	1	2	8			1	0	7	0
					3	3	26	2			2	3	5	5
					4	2	1	18			0	2	1	0
					1	3	2	23			0	1	6	1
					3	8	1	2			1	3	1	4
					15	0	2	11			1	3	2	1
					6	4	1	15			0	0	5	3
					1	1	10	4			2	2	1	2
					16	2	3	4			1	4	1	4
					0	13	3	2			1	0	17	8
					8	1	1	3			1	0	2	2
					15	10	24	4			1	4	3	2
					19	5	9	10			1	6	5	3
					7	3	4	3			2	0	3	7
					6	13	1	8			1	4	3	2
					5	3	2	26			0	1	0	0
					7	3	1	2			2	5	5	2
					2	3	3	9			1	1	2	6
					7	3	1	10			1	2	6	1
					3	8	2	4			1	0	2	0
					1	10	8	1			0	3	3	5
					5	12	3	1			2	1	3	4
					2	0	2	6			0	0	6	4
					1	4	16	14			0	1	3	2
					3	6	0	1			8	2	3	2
					0	5	1	6			2	4	6	5
					6	0	1	0			1	1	5	3
					4	8	3	0			1	0	1	3
					9	11	17	1			1	0	5	2
					6	8	4	1			1	5	3	3
					2	2	0	13			2	1	3	1
					3	7	10	26			0	1	2	2
					11	0	3	1			0	0	6	4
					10	4	1	0			0	1	5	0
					2	5	1	1			4	1	4	3
					5	3	1	2			2	7	2	4
					2	9	2	4			0	2	3	1
					6	6	5	12			0	0	2	4
					4	4	0	18			6	1	12	5
					1	4	7	0			1	0	3	6
					8	19	2	16			1	3	1	4
					9	1	2	8			1	3	4	4
					2	1	13	16			2	4	5	8
					2	5	2	13			5	1	0	4
					3	1	6	9			0	3	4	2
					8	2	14	14			5	2	7	0
					6	2	2	0			0	1	1	3
					9	2	2	19				1	1	1
					5	1	7	3				0	3	4
					2	2	0	1			1	1	4	2
					3	2	3	17			1	2	5	0
					6	2	0	1			1	1	3	1
					15	3	0	3			2	4	3	3
					3	20	2	1			2	4	2	2
					8	4	3	5			1	1	3	6
					8	2	19	3			0	2	5	3
					10	19	11	10			0	2	0	3
					8	8	2	2			1	0	11	2
					4	0	2	1			1	3	2	4
					4	7	0	17			2	0	8	5
					1	2	9	3			2	2	2	3
					19	6	0	14			0	0	4	4
					10	6	1	2			0	2	2	4
					10	16	0	11			2	2	0	1
					10	3	9	6			1	2	2	6
					3	1	2	14			0	1	5	2
					3	0	7	11			1	3	6	5
					14	1	5	3			0	3	1	5
					13	11	2	9			1	4	0	2
					8	7	12	3			0	2	5	4
					3	12	17	25			1	3	2	1
					7	2	1	25			0	9	6	3
					7	2	2	7			1	0	1	1
					4	4	13	5			1	1	0	0
					14	4	1	5			2	3	5	5
					9	0	2	9			2	2	0	2
					3	3	4	0			1	4	6	0
					4	0	8	2			1	2	3	5
					10	0	3	4			2	1	5	2
					6	4	28	8			2	0	0	5
					8	3	0	12			2	6	5	7
					9	0	14	14			2	3	3	3
					3	0	7	11			2	0	4	2
					14	2	6	8			1	0	2	0
					0	2	4	2			1	3	9	2
					14	1	1	1			2	1	5	3
					11	2	20	7			0	2	7	4
					10	0	7	26			0	3	3	3
					11	0	3	10			1	0	4	2
					10	0	5	8			0	1	4	4
					3	13	44	8			1	1	4	0
					4	22	12	10			4	2	0	9
					8	11	7	4			0	4	7	8
					13	1	6	1			11	6	2	0
					10	4	17	4			0	3	7	2
					5	0	6	5			1	2	3	1
					6	3	16	5			3	4	1	3
					17	1	0	27			2	0	2	2
					10	2	6	13			2	0	3	0
					5	0	2	3			1	1	4	5
					7	8	0	1			1	1	6	5
					4	11	5	19			1	5	2	8
					6	11	3	4			2	1	3	2
					4	3	3	3			2	2	3	1
					1	7	10	0			2	0	2	5
					1	26	1	12			1	2	5	0
					1	3	0	2			1	1	3	1
					0	10	2	3			1	4	2	1
					4	0	22	15				4	1	2
					1	23	5	1			3	2	9	2
					2	16	4	7			3	1	0	2
					1	2	17	1			2	1	7	4
					1	14	2	7			0	0	8	3
					1	2	7	0			5	1	6	4
					1	3	4	15			0	5	5	5
					0	2	2	1			1	0	1	5
					0	7	8	9			1	0	1	0
					0	7	2	3			7	4	2	5
					0	3	17	19			3	2	1	1
					0	23	2	9			2	3	5	1
					0	7	1	11			4	0	5	0
					1	13	10	6			2	4	1	5
					1	0	23	2				0	2	1
					2	7	12	9			0	0	8	7
					6	1	23	25			1	5	2	2
					0	28	7	8			0	3	3	1
					0	24	7	24			2	2	4	3
					0	40	6	2			1	4	1	3
					0	6	31	8			3	2	7	0
					6	2	23	3			0	1	6	2
					0	8	8	0			1	0	5	0
					0	12	3	0			8	2	12	1
					1	16	17	17			0	0	5	4
					4	3	5	13			2	5	0	8
					2	15	12	11			1	1	6	2
					3	2	4	8			0	1	3	4
					1	0	10	5			0	1	2	0
					3	1	12	1			2	1	1	3
					4	10	20	2			2	0	5	0
					3	6	3	5			3	0	9	5
					3	10	13	11			0	4	4	1
					1	19	8	2			5	2	4	6
					0	13	5	6			0	2	0	5
					0	44	4	18			1	0	3	0
					2	17	0	12			0	3	6	1
					2	8	20	9			3	0	5	3
					0	17	2	1			0	4	5	4
					8	0	13	14			0	5	11	0
					7	0	35	10			0	3	0	1
					3	11	8	5			0	0	1	0
					0	1	4	5			1	0	8	2
					2	1	0	6			0	4	0	4
					2	8	15	3			0	6	20	7
					0	15	2	6			0	3	2	2
					0	14	17	5			2	2	11	3
					0	3	7	6			0	1	8	4
					2	1	13	10			0	4	2	3
					1	1	8	29			0	1	0	1
					6	11	5	0			1	5	0	2
					3	19	1	6			0	3	0	0
					0	2	6	34			0	4	2	4
					1	2	6	36			0	2	3	0
					0	22	1	10			2	1	4	4
					3	15	2	3			0	1	6	2
					1	1	3	12			1	3	5	2
					4	5	4	11			0	4	3	2
					1	8	11	6			0	6	6	1
					1	5	10	11			1	2	8	1
					3	10	23	3			0	2	11	1
					1	21	5	7			0	0	5	1
					2	1	7	16			0	1	0	2
					0	1	0	9			2	1	5	2
					2	1	23	4			1	2	4	1
					3	20	3	22			1	6	3	2
					0	5	14	4			0	3	8	3
					5	33	6	17			0	4	0	2
					2	10	6	4			2	0	0	3
					3	23	2	7			1	0	3	4
					3	4	1	22			0	2	3	3
					0	8	7	8			1	1	4	1
					2	25	1	49			3	3	5	4
					1	1	0	10			0	2	2	1
					6	3	10	10			1	6	2	3
					18	12	3	22			2	1	3	0
					0	0	12	9			0	3	2	4
					0	24	2	3			0	3	4	3
					2	4	14	14			1	3	3	1
					1	14	6	14			2	1	4	2
					0	2	10	38			0	1	2	3
					3	5	10	15			1	3	6	7
					4	5	5	11			0	2	12	2
					2	7	6	10			0	1	1	4
					0	8	10	44			1	1	1	5
					1	2	7	9			6	4	0	4
					2	1	4	11			1	3	2	5
					1	14	5	1			3	0	0	5
					0	0	10	4			0	7	0	0
					0	13	8	9			1	1	5	2
					1	14	0	15			0	4	1	3
					3	16	2	6			0	2	2	7
					2	28	1	11			0	1	4	1
					0	3	23	6			0	2	6	4
					1	1	8	33			0	5	1	1
					0	14	18	11			0	1	4	5
					4	39	1	5			0	2	10	5
					1	4	0	32			0	1	4	5
					3	28	2	18			0	2	1	3
					0	21	3	3			1	4	5	0
					5	19	6	8			1	4	8	0
					3	0	12	5			0	2	1	1
					1	22	38	6			0	6	5	3
					4	8	0	28			0	4	5	0
					0	1	21	29			7	5	7	4
					0	5	36	19			0	3	4	4
					0	2	6	11			7	7	5	1
					5	6	7	33			0	1	5	1
					2	9	10	9			3	1	1	8
					0	9	1	16			0	2	1	4
					0	8	0	28			0	0	0	1
					2	5	12	29			0	1	4	1
					4	0	4	16			0	1	2	3
					2	20	2	21			1	1	2	3
					1	14	0	8			0	3	1	1
					1	8	1	6			4	5	9	3
					7	14	5	7			1	2	5	0
					3	0	12	15			0	6	18	1
					1	5	18	33			0	0	4	0
					1	3	6	13			1	5	2	1
					1	2	9	35			1	1	4	1
					2	2	4	2			0	3	4	0
					14	1	3	0			0	3	3	4
					0	23	7	6			0	0	4	1
					3	21	1	18			0	1	6	3
					0	1	3	18			0	0	4	3
					15	2	1	6			0	2	5	2
					0	3	2	23			0	1	3	1
					0	3	11	21			7	3	6	3
					5	1	10	4			1	2	5	2
					2	3	1	26			2	1	7	3
					6	0	40	10			2	7	5	3
					7	2	9	29			1	1	0	1
					6	3	8	13			0	1	2	1
					2	3	12	8			0	0	2	2
					0	3	4	5			1	0	3	2
					5	2	16	7			2	4	4	2
					7	2	2	43			0	1	1	1
					3	0	3	21			0	3	5	0
					11	0	5	17			0	0	3	0
					3	3	6	4			8	3	6	4
					2	0	6	32			1	3	5	3
					12	8	0	9			0	5	6	2
					5	0	11	43			1	4	2	0
					2	0	4	21			2	2	2	1
					1	2	1	1			0	0	3	1
					5	2	1	2			0	3	6	1
					1	1	20	12			0	5	2	2
					3	2	14	19			0	2	3	3
					0	1	4	42			0	8	0	5
					6	1	1	9			2	8	2	6
					0	2	23	9			1	2	6	0
					2	1	4	9			1	1	0	2
					3	1	42	5			0	1	10	6
					0	2	14	3			0	3	0	2
					4	5	4	9			1	1	1	3
					3	4	2	5			0	0	6	9
					5	0	8	46			0	4	4	3
					0	3	4	0			1	5	0	2
					2	1	4	7			4	0	8	3
					3	4	12	5			0	5	0	1
					4	0	18	4			1	3	7	2
					1	0	17	14			1	2	1	0
					2	6	6	18			1	0	1	1
					1	1	2	1			0	4	1	2
					1	2	10	29			0	4	0	2
					3	1	19	2			5	2	4	4
					3	4	17	4			0	3	0	4
					0	7	3	16			1	1	2	1
					4	0	1	3			0	4	4	4
					5	0	4	9			1	5	2	3
					1	4	5	1			1	1	3	2
					2	4	26	17			1	3	2	7
					0	1	14	1			1	0	2	2
					4	0	9	1			0	1	1	0
					0	0	1	0			2	1	3	3
					11	0	14	10			0	0	0	6
					1	0	0	2			4	1	3	1
					1	9	10	17			0	1	4	2
					1	4	2	7			0	3	2	8
					1	0	4	12			1	1	5	2
					7	2	6	15			0	0	5	7
					1	15	17	1			4	3	3	9
					5	6	7	7			0	0	3	3
					0	1	2	7			4	1	4	2
					5	1	32	2			0	2	2	3
					6	2	13	1			0	4	3	0
					13	0	18	15			1	0	2	0
					3	1	7	27			0	0	5	0
					0	1	0	1			4	0	2	4
					7	0	12	28			0	5	0	2
					2	1	22	3			2	1	9	2
					1	5	2	12			2	0	4	2
					4	18	28	2			0	0	2	10
					4	4	2	0			1	0	6	5
					0	3	12	18			0	0	1	1
					1	0	4	13			1	4	6	6
					6	1	20	6			1	1	3	2
					1	6	21	4			1	1	4	3
					3	5	5	3			1	1	5	3
					5	2	15	5			0	0	6	0
					1	0	3	36			1	3	0	5
					4	2	7	19			1	2	2	4
					5	2	36	10			1	0	5	5
					1	4	11	1			1	3	4	1
					3	5	4	5			1	1	8	0
					3	5	12	1			0	3	1	6
					2	3	13	9			34	1	2	3
					3	3	1	3			0	0	8	5
					4	0	15	13			14	3	1	9
					1	4	25	6			1	2	5	3
					1	0	37	5			1	2	0	1
					2	2	40	2			1	0	1	6
					5	0	5	2			1	0	8	3
					5	0	3	6			2	1	3	6
					0	0	16	5			0	2	2	3
					4	6	2	3			0	3	5	2
					4	0	8	6			1	0	2	0
					5	0	6	0			1	2	2	2
					6	0	20	5			1	1	1	3
					3	0	33	10			0	3	2	3
					1	0	4	3			0	2	5	3
					0	2	17	16			2	1	2	2
					1	6	19	17			0	1	2	2
					0	0	3	6			0	0	5	0
					5	3	9	2			0	0	1	2
					0	1	11	5			1	1	3	3
					1	1	0	14			1	0	3	2
					0	1	15	10			1	0	12	1
					0	1	15	2			1	4	11	1
					4	2	17	7			1	3	4	1
					0	12	1	3			0	4	1	5
					4	2	17	3			0	1	3	2
					2	0	26	12			0	0	4	6
					1	5	12	1			0	3	7	5
					2	3	0	1			1	2	13	1
					1	4	3	2			3	1	7	3
					2	2	3	7			1	3	2	0
					3	9	3	2			8	2	0	3
					7	2	28	4			1	1	5	2
					2	3	23	7			0	4	9	0
					12	5	12	5			1	3	3	1
					1	3	11	6			1	2	3	5
					4	2	10	0			1	1	5	3
					21	6	5	1			1	2	4	0
					3	1	10	3			0	4	4	5
					2	0	24	2			1	2	3	7
					1	5	19	0			0	3	5	0
					0	1	10	2			1	2	4	3
					4	4	7	2			0	5	3	4
					7	2	2	1			0	2	6	4
					7	2	5	4			1	1	4	10
					2	6	0	35			6	0	1	3
					0	5	14	11			2	5	3	0
					3	10	4	16			0	1	6	0
					5	9	17	3			2	1	12	1
					5	2	4	0			0	3	6	0
					0	0	28	1			0	4	7	4
					5	1	6	7			2	4	4	4
					5	4	1	1			0	4	6	2
					2	1	4	2			0	1	3	0
					11	1	13	2			2	2	5	2
					5	3	5	2			0	2	3	3
					2	5	2	6			0	2	9	3
					2	4	4	0			1	4	3	5
					4	2	2	11			0	1	4	0
					1	3	4	1			0	5	1	1
					4	4	4	2			1	5	0	2
					6	0	11	5			2	0	10	4
					1	0	16	5			0	3	4	2
					8	0	10	3			1	5	0	1
					4	6	15	3			0	2	5	2
					6	3	3	3			1	2	4	1
					0	0	14	3			1	1	5	0
					0	10	10	1			2	2	2	3
					6	6	0	14			2	0	5	3
					9	0	3	3			1	2	2	1
					17	5	22	24			1	4	1	4
					17	5	2	1			0	1	7	4
					4	2	14	4			2	1	1	5
					5	0	6	0			0	5	0	1
					9	4	5	0			1	1	5	2
					0	3	8	28			1	0	1	1
					3	2	5	10			5	1	4	0
					7	2	3	1			3	2	0	0
					1	4	10	1			1	2	0	1
					3	3	8	12			0	3	5	0
					0	2	4	9			2	3	1	1
					4	12	4	1			2	1	4	5
					3	2	2	17			0	1	4	0
					0	4	7	1			0	0	0	5
					8	1	19	1			0	3	9	7
					2	4	14	2			0	2	2	1
					5	3	4	16			1	3	5	1
					6	3	26	17			1	0	1	2
					0	1	0	4			4	0	4	2
					1	11	1	2			0	2	5	6
					5	1	0	7			1	2	2	3
					3	0	22	0			0	0	5	3
					5	5	4	1			1	0	5	7
					2	1	24	10			2	3	2	2
					5	9	3	0			0	3	3	0
					3	4	21	11			5	3	5	1
					1	4	22	0			1	0	0	1
					6	5	12	5			2	0	3	0
					2	17	6	6			1	2	1	1
					4	2	2	10			1	2	4	2
					1	3	6	5			0	0	4	0
					1	2	22	4			0	0	3	7
					6	3	3	3			1	1	7	4
					0	5	10	3			1	4	6	0
					2	5	34	2			4	0	3	0
					5	6	13	7			1	1	4	1
					3	0	4	9			1	4	3	0
					0	6	2	5			0	3	2	3
					4	5	14	8			2	2	1	1
					2	7	11	1			1	1	4	5
					4	1	1	1			2	3	2	2
					7	6	24	4			1	0	3	1
					7	0	6	5			0	2	2	4
					5	2	3	2			0	0	8	8
					1	3	17	16			1	1	0	3
					2	8	20	3			1	1	4	8
					13	3	8	16			1	0	1	2
					8	5	14	3			1	2	3	6
					4	6	4	6			1	0	2	2
					5	4	1	11			0	1	3	7
					6	0	14	6			2	4	3	3
					4	8	9	0			0	0	4	1
					2	6	26	10			1	2	2	8
					1	0	43	15			1	0	2	8
					1	2	42	12			4	2	5	2
					5	2	2	3			1	1	7	2
					8	0	4	2			0	3	5	5
					7	3	5	4			1	2	7	1
					1	9	7	2			1	0	5	0
					3	11	4	3			1	3	5	1
					1	0	18	15			1	4	5	3
					7	0	7	4			1	2	8	0
					2	2	38	1			1	2	0	2
					3	1	4	6			1	0	5	0
					1	23	4	3			1	2	3	2
					5	4	12	4			1	0	3	6
					8	9	1	4			1	1	4	1
					6	3	30	3			1	5	3	0
					4	4	25	7			2	2	2	3
					27	8	12	1			2	3	0	1
					4	0	11	6			3	2	2	2
					9	10	1	2			2	2	3	2
					0	1	11	7			2	0	4	4
					12	13	9	0			1	1	2	2
					10	9	10	10			1	2	5	5
					12	0	11	6			0	1	4	3
					27	5	13	7			1	1	0	3
					2	17	8	3			0	6	2	3
					6	1	2	13			1	1	4	0
					26	2	33	4			1	1	1	2
					10	6	4	9			0	5	5	3
					0	0	3	8			1	0	6	0
					14	1	4	4			0	2	1	1
					11	5	20	13			1	2	0	2
					19	1	19	5			0	2	6	0
					8	1	57	7			0	0	8	2
					7	3	6	8			1	1	6	4
					9	0	8	2			1	0	8	3
					4	1	12	0			0	1	0	0
					2	2	16	18			1	8	2	1
					9	2	3	7			2	1	3	5
					24	6	20	20			2	0	5	4
					12	9	23	2			1	3	0	5
					7	5	14	0			1	2	6	1
					10	1	36	8			2	0	9	0
					9	1	4	7			1	0	4	4
					5	9	11	2			1	1	3	4
					6	0	10	33			1	0	0	2
					1	2	13	4			1	0	5	0
					0	2	0	9			2	2	3	4
					3	4	12	15			2	0	5	2
					6	11	36	15			1	1	1	1
					14	0	5	15			1	1	7	0
					5	6	16	3			3	8	1	0
					15	1	21	5			1	1	6	3
					8	5	4	12			1	2	4	0
					5	10	5	13			2	4	0	2
					1	9	5	2			0	2	5	1
					29	14	25	7			2	3	1	3
					9	12	10	1			0	2	1	0
					32	1	7	6			1	0	4	1
					25	10	12	10			0	3	1	0
					19	0	4	0			0	0	2	13
					4	8	3	12			1	4	1	1
					5	2	4	6			2	1	9	2
					7	3	4	6			1	2	3	2
					13	0	25	2			1	0	5	1
					11	1	5	6			0	0	0	4
					5	2	10	1			0	3	2	3
					13	3	11	5			3	2	2	3
					3	0	31	20			1	2	1	3
					24	0	3	9			0	0	2	1
					2	1	11	17			0	4	4	4
					4	1	12	23			0	1	1	1
					4	5	3	12			1	2	7	1
					7	8	26	11			2	5	2	4
					6	11	2	1			0	2	6	1
					30	4	5	7			1	2	4	4
					7	4	19	1			0	5	5	2
					4	3	17	4			1	3	7	2
					11	30	0	11			1	4	4	0
					20	5	9	10			1	4	2	8
					1	8	14	9			0	4	6	2
					3	3	20	0			1	1	5	1
					3	0	18	25			1	2	0	4
					7	1	26	7			1	0	5	0
					2	2	6	8			0	1	5	5
					5	4	8	14			2	2	7	2
					5	2	16	7			0	4	2	2
					7	5	9	0			1	2	2	1
					5	2	4	0			0	3	3	4
					7	2	2	14			3	3	4	4
					6	40	18	4			1	2	2	0
					1	0	11	2			0	1	4	3
					5	8	6	6			1	0	4	1
					19	0	21	6			1	2	1	2
					12	4	0	1			1	0	3	2
					3	0	4	6			1	1	5	3
					7	0	14	5			1	8	4	3
					4	0	10	9			1	0	1	0
					8	7	11	12			0	0	3	2
					10	1	29	15			1	3	4	4
					10	2	5	3			1	2	3	5
					10	2	2	8			4	1	6	4
					4	5	15	0			1	5	6	3
					16	13	12	6			1	1	1	3
					11	8	12	6			0	3	2	1
					13	27	3	10			2	3	4	2
					3	3	33	7			2	3	13	0
					2	2	7	2			2	1	4	0
					7	7	3	1			1	4	1	1
					5	16	11	8			0	2	1	1
					7	2	4	10			1	0	5	7
					4	4	10	5			0	1	3	2
					6	15	6	0			2	0	4	1
					14	4	21	6			1	2	2	1
					3	3	14	1			2	3	8	0
					44	9	16	6			0	1	1	2
					4	1	6	4			2	1	1	1
					2	2	7	3			2	1	2	1
					0	0	2	0			0	0	3	0
					4	3	1	16			0	0	4	0
					5	6	19	2			0	3	6	2
					6	11	2	0			0	2	4	0
					8	5	27	0			1	2	4	2
					2	1	15	4			2	1	2	0
					5	7	10	5			1	4	3	6
					5	5	12	12			1	0	5	1
					6	5	27	2			0	2	6	2
					7	5	11	6			2	0	4	5
					4	5	0	3			2	1	8	2
					4	4	33	1			1	4	1	2
					4	1	22	4			1	3	3	2
					3	5	6	18			0	3	3	2
					8	9	6	21			0	3	4	0
					4	1	12	0			0	3	0	3
					1	7	13	2			2	2	0	1
					2	1	8	4			0	1	6	0
					5	4	10	3			0	0	5	3
					22	2	33	8			1	0	0	2
					4	6	13	26			1	4	0	0
					5	7	5	5			1	2	2	7
					4	0	2	9			0	3	3	3
					2	12	5	3			1	0	5	2
					2	5	28	6			1	3	6	3
					5	1	12	7			1	1	5	1
					6	5	25	11			0	1	3	2
					1	9	11	8			0	2	0	0
					4	6	7	4			0	3	3	3
					3	6	33	8			0	2	5	2
					8	12	31	2			1	2	2	4
					6	1	3	3			0	0	6	5
					5	1	10	4			1	0	2	1
					8	0	24	6			1	2	4	6
					8	13	16	1			1	1	0	2
					5	16	2	8			2	1	5	2
					17	21	25	6				1	3	2
					12	9	4	25			2	0	4	1
					28	10	15	0			6	5	4	4
					12	8	33	1			0	4	0	2
					18	6	14	21			11	2	6	3
					5	1	7	30			1	1	1	2
					0	6	5	3			0	3	1	3
					8	3	3	13			1	2	4	3
					7	7	10	5			1	3	5	6
					5	2	21	5			1	3	3	3
					15	5	18	3			3	2	8	6
					11	6	5	15			1	2	2	5
					3	11	3	31			1	2	4	1
					0	6	7	4			0	2	5	0
					11	1	21	6			2	2	9	2
					5	3	19	1			1	2	9	9
					11	6	14	16			0	5	0	4
					4	11	9	2			1	2	0	2
					27	5	18	5			0	2	6	5
					18	4	15	5			1	4	8	0
					1	10	7	23			4	1	6	4
					1	3	5	6			1	2	5	3
					2	17	8	2			2	1	4	1
					10	6	0	8			8	1	4	0
					16	18	7	6			0	1	3	2
					7	6	3	40			1	2	6	0
					13	2	14	26			4	0	3	5
					1	1	11	15			2	3	1	5
					11	27	1	11			1	2	2	2
					7	3	4	14			1	1	3	0
					2	2	3	2			4	0	3	3
					9	7	5	6			1	2	2	3
					34	8	0	15			3	1	2	2
					12	19	12	3			1	2	7	5
					0	2	6	2			1	5	7	2
					6	0	17	1			0	1	8	4
					1	12	17	44			1	2	1	2
					1	18	11	8			3	4	2	5
					4	0	19	4			0	2	5	2
					2	4	22	3			2	3	9	2
					8	1	20	4			0	3	1	0
					8	12	35	5			3	2	2	1
					5	9	18	11			1	2	5	0
					11	17	8	1			1	2	1	5
					4	34	6	2			0	3	5	2
					3	3	1	6			1	1	6	1
					4	0	37	9			1	0	1	2
					0	20	8	3			0	3	3	2
					0	7	16	1			3	2	4	2
					12	9	2	6			1	0	1	0
					6	11	19	18			5	2	2	0
					0	3	15	6			2	2	6	3
					5	1	23	6			1	2	4	6
					3	14	0	4			0	2	1	2
					11	6	5	16			0	2	3	1
					3	11	1	22			2	1	4	2
					4	1	0	4			0	0	1	0
					2	3	22	2			1	2	1	3
					11	20	4	13			0	4	1	2
					2	1	9	6			34	3	4	1
					0	23	11	4			1	2	8	1
					13	7	13	1			1	0	4	11
					5	9	3	6			0	2	2	2
					11	0	12	3			1	4	3	3
					10	26	6	0			0	2	4	0
					4	1	6	2			1	0	0	1
					10	14	18	2			0	3	5	2
					2	2	16	2			1	2	6	2
					3	3	12	17			0	3	2	0
					3	11	17	9			1	0	4	3
					7	3	26	6			1	2	3	2
					9	2	17	19			0	2	7	1
					5	1	9	1			6	1	5	1
					3	24	19	10			1	2	5	1
					1	15	12	2			0	1	8	2
					22	0	22	7			2	1	0	2
					3	5	15	1			0	1	5	0
					1	3	6	4			1	3	3	1
					1	3	6	14			2	0	0	0
					6	8	5	3			0	2	6	2
					4	5	12	1			3	1	5	3
					5	22	34	4			0	3	13	2
					8	4	16	6			0	2	4	1
					19	1	6	15			1	0	6	1
					4	7	13	19			1	1	2	8
					5	13	7	29			1	0	5	2
					1	0	15	4			0	0	3	2
					0	16	12	5			4	4	4	1
					3	0	17	2			1	1	3	6
					15	10	3	3			4	2	2	2
					0	11	20	6			0	0	3	2
					10	0	1	7			1	1	3	1
					8	8	18	4			0	1	4	3
					2	27	8	1			12	1	8	1
					10	5	15	4			5	2	6	3
					5	4	10	2			0	4	1	7
					7	7	12	2			0	0	0	2
					9	2	10	1			2	1	4	2
					18	2	13	3			1	0	3	2
					2	3	2	28			0	1	0	1
					8	10	15	10			2	1	2	0
					16	2	18	1			0	0	0	2
					4	3	18	15			5	3	1	1
					10	3	27	22			0	10	1	2
					9	6	26	0			0	0	1	6
					0	5	26	7			0	15	1	0
					18	5	3	1			0	0	0	1
					19	17	19	2			0	1	1	0
					3	14	14	5			0	0	0	0
					25	3	23	5			0	9	0	0
					7	6	13	16			0	0	2	1
					15	10	21	5			0	1	9	2
					4	0	5	3			1	0	2	1
					7	4	19	10			0	0	2	3
					4	9	8	1			2	8	7	1
					8	11	29	5			1	0	8	10
					16	16	9	7			1	1	4	4
					9	11	14	2			0	0	0	8
					7	13	14	12			2	0	7	3
					13	7	35	4			0	0	3	4
					10	3	24	3			0	1	4	6
					18	1	15	4			7	0	13	1
					10	7	19	18			1	0	0	5
					9	6	32	3			1	0	0	1
					23	2	14	5			0	0	3	3
					14	6	17	14			1	0	2	4
					20	2	28	1			1	0	4	9
					2	14	23	15			2	1	2	2
					8	7	3	5			1	0	1	3
					17	7	11	5			2	1	4	3
					4	3	6	0			2	1	1	1
					0	0	17	8			9	0	7	4
					22	3	10	4			1	1	7	2
					4	1	19	5			1	0	9	0
					8	6	9	0			0	0	5	2
					1	4	14	4			2	1	10	2
					8	26	15	6			0	1	5	5
					8	10	10	8			1	0	1	1
					3	11	25	6			0	2	4	3
					7	0	2	2			1	0	3	1
					7	4	2	3			0	0	4	1
					2	10	35	10			2	0	5	0
					8	6	16	1			5	0	1	3
					60	9	3	4			0	0	5	4
					24	18	19	7			1	0	6	2
					12	5	11	4			1	0	6	2
					1	3	28	4			1	1	2	3
					4	21	10	9			1	0	5	2
					1	5	21	2			0	1	2	1
					16	10	24	26			3	1	2	4
					12	4	13	7			1	1	2	6
					14	17	17	0			1	0	8	5
					10	6	28	9			2	0	2	2
					6	5	0	3			2	0	6	2
					6	0	5	4			0	1	7	4
					18	4	13	3			1	0	8	3
					4	12	5	1			1	1	5	4
					8	22	16	4			2	0	3	1
					9	4	9	0			4	1	5	1
					2	12	16	13			0	1	4	4
					7	11	9	0			3	0	2	1
					12	0	7	2			0	0	3	2
					13	0	17	1			1	0	0	0
					14	3	1	6			3	0	10	5
					9	0	2	7			0	0	4	3
					8	3	2	11			1	4	2	8
					11	16	6	5			0	0	5	0
					3	3	11	2			0	6	4	0
					4	3	4	13			0	0	0	3
					2	9	23	0			5	0	9	2
					16	14	13	2			0	1	9	2
					4	3	26	13			2	1	4	4
					1	4	20	35			0	0	3	1
					10	14	16	8			1	1	3	1
					7	19	38	0			1	1	2	0
					11	13	19	2			1	0	8	7
					16	2	28	1			1	0	1	1
					0	10	1	4			1	0	2	2
[truncated: 8,240 more rows]

## Sheet: Figure 3
3e									3e (right)						3f
										cont	cont+triptolide	kd	KD+triptolide			cont-sh	PSIP1-sh	PSIP1-sh+RNaseH
										1	0.932452	1.4134	0.721166			3	3	0
										1	0.632056	1.32059	0.396504			8	3	2
										1	0.595682	1.44584	0.316941			7	0	0
																5	6	17
																4	18	1
																3	14	5
																2	2	10
																8	8	15
																10	3	8
																6	3	17
																3	5	1
																5	13	6
																7	7	0
																3	1	2
																4	4	7
																4	9	14
																7	5	2
																4	22	3
																8	5	10
																10	10	0
																4	8	19
																6	10	16
																3	3	10
																6	3	0
																6	6	5
																10	7	9
																7	14	4
																5	3	8
																4	5	2
																2	4	16
																5	2	17
																1	3	24
																3	5	21
																10	4	5
																1	12	1
																4	4	14
																2	10	18
																6	3	4
																11	20	7
																5	4	33
																5	6	9
																2	1	2
																4	5	6
																3	10	14
																5	5	1
																1	6	9
																3	4	4
																9	6	5
																2	4	7
																11	3	8
																7	2	17
																3	3	8
																3	3	6
																4	1	11
																7	7	9
																3	5	4
																8	3	13
																4	4	7
																0	19	3
																0	5	4
																1	10	1
																3	15	4
																3	3	14
																1	8	8
																7	9	3
																8	3	3
																4	8	8
																6	5	18
																6	4	15
																2	23	18
																6	9	17
																4	11	2
																4	7	15
																2	3	6
																2	12	10
																8	22	4
																1	13	2
																6	8	3
																8	1	2
																7	10	11
																12	8	4
																1	5	6
																13	3	9
																24	5	8
																4	5	5
																6	1	10
																16	4	14
																3	5	5
																7	18	4
																8	7	0
																4	11	17
																6	1	16
																8	6	2
																5	8	2
																3	3	12
																4	14	8
																6	2	30
																3	6	6
																6	4	23
																15	2	3
																1	1	13
																8	6	18
																8	9	17
																4	3	6
																7	4	4
																5	10	7
																3	3	15
																0	6	20
																2	10	4
																1	3	9
																4	6	16
																4	14	17
																2	5	8
																7	11	3
																3	15	13
																4	9	18
																2	7	8
																5	6	5
																6	6	1
																12	12	19
																8	3	10
																4	5	9
																6	9	1
																2	6	8
																5	7	15
																13	2	20
																6	5	21
																5	9	4
																5	4	5
																3	3	9
																5	7	18
																12	1	6
																5	6	15
																9	13	3
																6	9	10
																11	22	8
																5	4	6
																7	5	15
																4	6	1
																4	8	12
																21	3	5
																2	9	4
																9	2	3
																2	7	7
																2	4	5
																2	4	9
																15	4	27
																9	5	0
																0	1	7
																10	9	17
																3	14	2
																1	12	11
																10	6	11
																12	5	9
																14	8	5
																9	17	10
																4	13	7
																8	4	5
																6	5	11
																2	9	8
																6	6	15
																2	2	2
																8	15	6
																7	3	13
																8	9	0
																4	11	25
																11	16	19
																3	5	4
																7	6	8
																5	6	6
																2	4	4
																11	3	5
																5	4	9
																15	19	4
																4	2	7
																6	13	6
																8	9	12
																13	2	3
																7	9	6
																8	3	5
																5	11	9
																5	6	6
																8	8	5
																4	9	6
																10	3	0
																7	4	1
																3	13	1
																4	9	7
																9	7	2
																3	12	3
																7	9	2
																5	5	6
																3	5	1
																8	10	13
																1	17	15
																7	5	0
																7	15	7
																5	7	7
																7	11	3
																4	16	5
																7	12	7
																6	3	6
																7	6	3
																5	5	7
																6	8	10
																5	2	11
																4	6	7
																2	7	6
																10	7	11
																4	4	0
																4	19	2
																7	2	11
																10	5	11
																3	11	5
																3	5	12
																3	17	3
																5	2	2
																4	5	1
																12	10	5
																7	14	10
																1	7	4
																9	7	2
																14	4	1
																8	1	8
																7	13	7
																13	2	8
																6	20	2
																3	1	6
																4	8	5
																4	7	9
																4	14	11
																4	7	11
																4	7	4
																10	4	3
																3	4	2
																8	7	5
																6	9	2
																11	2	11
																4	4	0
																5	5	9
																2	8	7
																4	12	6
																4	6	7
																7	11	5
																3	8	12
																7	9	5
																8	4	12
																10	6	9
																6	4	8
																7	7	0
																5	19	7
																8	7	7
																1	6	7
																8	1	1
																6	5	9
																3	7	4
																6	8	5
																7	2	8
																8	4	1
																5	2	5
																6	0	12
																4	2	1
																4	1	4
																9	6	6
																3	1	8
																6	6	6
																4	3	10
																2	2	1
																8	5	9
																6	12	10
																5	5	3
																8	6	8
																8	13	6
																6	5	4
																3	9	8
																5	10	1
																6	3	5
																3	14	2
																7	5	7
																6	4	9
																7	29	10
																2	7	4
																11	8	6
																4	8	3
																2	3	3
																5	12	5
																8	6	0
																6	9	7
																4	7	8
																5	6	9
																0	4	6
																2	2	5
																4	10	10
																1	3	2
																6	6	3
																0	15	9
																5	8	5
																6	10	8
																4	5	5
																9	3	3
																3	7	2
																1	8	11
																9	9	15
																7	15	6
																5	6	10
																5	6	15
																3	5	2
																7	3	3
																0	3	7
																4	2	10
																4	6	9
																5	9	10
																6	0	10
																2	9	7
																6	7	9
																6	8	7
																3	14	9
																7	4	8
																9	8	0
																9	9	9
																4	4	2
																3	8	7
																6	7	13
																3	5	5
																2	5	0
																7	0	13
																3	7	6
																5	2	10
																8	11	12
																4	5	8
																10	12	4
																6	9	5
																5	6	1
																3	2	4
																4	7	1
																3	5	0
																5	10	4
																6	8	1
																6	5	5
																4	7	0
																4	7	2
																4	8	3
																3	14	4
																4	7	2
																10	12	9
																4	4	9
																1	14	4
																7	5	6
																3	8	8
																3	12	4
																3	5	2
																3	17	8
																3	5	3
																2	7	6
																4	4	5
																3	6	5
																3	11	4
																3	4	5
																5	6	9
																4	17	3
																3	8	0
																4	5	2
																7	15	5
																8	4	4
																13	5	3
																6	12	0
																4	12	1
																3	4	4
																6	6	4
																5	8	5
																3	15	7
																3	8	4
																8	1	4
																6	9	7
																1	11	1
																4	6	7
																6	6	5
																5	4	0
																4	8	3
																7	9	8
																4	6	15
																6	6	5
																10	3	5
																5	5	2
																2	8	0
																5	7	1
																3	2	1
																3	4	2
																4	4	5
																1	3	5
																0	9	3
																5	6	7
																4	6	4
																4	11	4
																9	5	4
																7	9	7
																5	9	5
																5	9	0
																2	5	3
																4	9	2
																1	5	5
																6	12	1
																1	10	3
																1	6	2
																7	7	7
																5	0	9
																8	0	3
																3	12	5
																8	14	3
																8	2	3
																4	6	7
																6	6	0
																4	4	0
																5	8	3
																6	9	5
																12	6	7
																4	9	5
																3	12	1
																5	3	1
																4	14	9
																5	2	4
																10	7	8
																1	2	1
																5	1	4
																4	4	3
																11	6	6
																7	1	7
																4	7	7
																5	1	4
																7	3	5
																2	18	2
																6	6	4
																5	19	7
																2	3	2
																15	4	4
																7	2	5
																10	1	2
																7	1	1
																4	5	6
																7	7	3
																1	20	5
																5	5	2
																5	4	0
																4	1	1
																3	3	2
																8	14	4
																9	6	3
																8	2	2
																4	7	4
																16	7	6
																4	5	1
																8	11	1
																3	5	6
																5	3	3
																12	10	2
																4	11	1
																8	5	8
																3	3	1
																5	4	3
																5	6	4
																7	0	3
																4	7	5
																1	3	5
																5	15	6
																4	7	6
																1	13	2
																6	17	2
																2	5	5
																15	11	7
																9	1	4
																2	7	4
																6	3	5
																5	3	3
																9	6	2
																6	3	6
																11	8	7
																6	4	1
																9	6	8
																2	5	3
																7	5	10
																2	3	0
																2	6	1
																3	4	4
																3	6	5
																7	21	2
																7	4	2
																2	4	4
																4	7	5
																5	7	8
																4	6	3
																3	6	0
																12	1	4
																13	3	4
																3	6	3
																5	9	0
																7	9	4
																0	3	3
																6	7	3
																1	12	2
																4	1	0
																7	2	2
																3	2	4
																4	15	1
																3	1	2
																1	4	2
																5	3	5
																5	2	1
																5	11	4
																3	2	2
																3	4	0
																5	9	3
																1	4	4
																3	4	0
																10	8	1
																4	6	2
																5	3	5
																5	5	7
																4	7	6
																7	4	2
																10	2	4
																4	9	1
																8	2	7
																2	6	3
																5	15	9
																5	7	7
																2	7	5
																9	9	0
																2	4	1
																4	11	2
																7	3	3
																3	10	1
																11	10	8
																4	4	3
																15	5	2
																2	2	5
																5	5	2
																10	5	3
																14	6	3
																13	4	5
																6	5	9
																9	7	1
																4	16	0
																8	3	5
																4	11	1
																9	6	8
																8	17	1
																3	4	9
																6	16	1
																0	6	6
																4	4	2
																3	3	4
																9	14	5
																3	7	8
																6	12	8
																4	7	5
																8	5	6
																3	5	3
																9	8	5
																9	10	0
																4	4	7
																3	15	4
																8	1	4
																5	14	5
																1	13	4
																6	2	3
																7	6	5
																1	5	2
																8	7	7
																3	1	6
																5	1	9
																7	7	4
																6	9	1
																1	6	3
																4	10	0
																5	3	5
																2	5	4
																9	13	4
																7	14	6
																2	3	2
																3	7	2
																6	10	6
																3	4	2
																3	23	3
																2	6	9
																3	10	3
																1	3	0
																5	6	5
																6	10	8
																3	12	9
																1	26	3
																2	3	4
																20	10	1
																3	4	0
																11	9	7
																4	3	3
																2	15	4
																2	4	6
																2	5	5
																3	4	4
																0	21	2
																4	7	3
																1	22	3
																6	4	4
																3	5	3
																3	18	5
																4	8	2
																4	6	5
																2	3	3
																4	1	6
																2	9	11
																4	9	2
																3	4	1
																3	4	6
																5	5	5
																5	2	1
																2	2	5
																7	5	4
																4	5	3
																1	9	1
																5	6	5
																5	7	5
																4	1	0
																10	11	1
																2	12	7
																4	9	5
																2	7	7
																8	1	0
																1	6	8
																3	13	5
																1	6	7
																1	3	1
																3	6	0
																2	14	1
																13	3	1
																4	18	7
																5	7	5
																3	4	2
																0	2	3
																5	4	5
																5	14	4
																3	4	9
																6	18	0
																2	4	2
																11	7	6
																2	12	4
																2	4	1
																7	1	1
																2	5	2
																4	29	4
																9	8	1
																7	0	4
																7	4	4
																6	3	6
																7	10	8
																1	2	2
																5	4	7
																2	6	2
																2	5	2
																3	0	3
																9	2	1
																5	5	3
																23	3	1
																3	2	1
																8	4	2
																2	3	4
																8	3	6
																5	5	10
																2	5	3
																5	5	3
																2	1	6
																4	11	4
																12	6	5
																3	12	2
																3	1	4
																2	4	2
																1	4	1
																4	5	3
																5	7	1
																1	2	2
																9	4	2
																7	5	10
																3	3	4
																3	3	4
																4	5	5
																3	7	5
																6	7	4
																5	5	5
																4	14	1
																5	1	6
																6	4	6
																7	2	5
																5	3	7
																4	6	3
																5	6	2
																7	7	9
																3	3	4
																3	8	5
																1	10	12
																3	8	4
																1	9	4
																8	12	8
																1	4	2
																5	7	3
																11	4	11
																1	4	4
																3	3	2
																5	8	5
																3	7	5
																6	6	5
																4	5	3
																1	3	6
																3	6	8
																5	8	7
																1	16	1
																7	5	3
																3	15	5
																10	6	4
																3	4	5
																4	2	4
																12	3	9
																7	4	0
																8	4	7
																3	7	2
																3	12	4
																1	7	2
																4	3	7
																3	7	3
																5	8	2
																2	5	5
																2	6	8
																4	2	10
																5	8	10
																3	5	6
																1	4	3
																5	7	3
																2	10	9
																2	7	2
																5	4	0
																7	6	4
																4	12	2
																9	4	6
																3	6	7
																7	4	5
																3	5	5
																4	5	2
																4	6	6
																1	3	8
																6	5	5
																4	9	6
																4	5	5
																8	15	3
																6	8	6
																4	6	6
																3	4	5
																33	7	3
																5	3	2
																4	3	1
																9	3	0
																2	8	4
																2	1	3
																2	3	7
																1	10	0
																3	3	3
																2	8	4
																4	7	6
																3	6	3
																3	4	3
																4	1	8
																3	1	1
																2	1	8
																2	9	2
																2	4	4
																8	4	2
																9	3	4
																8	10	3
																8	4	6
																7	4	9
																8	9	4
																6	4	3
																9	1	3
																5	5	4
																3	2	5
																5	3	5
																9	2	5
																9	11	6
																5	3	2
																3	8	3
																2	7	2
																15	7	2
																3	10	5
																10	2	4
																11	8	3
																1	14	1
																4	6	3
																6	6	3
																3	3	4
																1	10	2
																6	3	3
																0	4	4
																2	1	5
																6	2	2
																7	4	0
																2	5	8
																4	1	1
																6	3	20
																2	4	3
																5	2	15
																10	16	17
																7	9	2
																2	2	7
																13	3	7
																2	5	7
																2	6	4
																3	7	16
																5	2	15
																1	8	11
																9	9	20
																3	1	17
																1	10	17
																8	31	7
																4	3	10
																2	10	0
																4	12	0
																6	16	15
																6	8	2
																2	10	3
																2	7	6
																3	5	16
																5	8	1
																6	7	8
																4	0	22
																8	2	14
																11	8	18
																9	2	11
																8	0	24
																3	4	7
																1	7	5
																4	4	4
																1	3	3
																3	3	12
																2	0	8
																8	4	9
																4	10	2
																3	5	9
																2	5	12
																1	6	17
																2	19	10
																1	3	9
																7	7	9
																3	7	12
																1	7	3
																3	2	10
																5	6	12
																5	7	28
																4	3	7
																4	10	10
																8	8	12
																4	1	16
																9	2	9
																1	6	25
																4	7	12
																10	10	17
																1	12	6
																1	2	21
																3	2	9
																14	10	18
																1	3	30
																5	5	4
																5	5	6
																3	13	15
																2	7	26
																2	4	11
																5	3	2
																7	1	3
																3	8	3
																4	2	25
																5	2	7
																2	1	12
																1	11	0
																7	2	5
																4	4	15
																1	5	30
																2	7	2
																1	5	4
																3	4	14
																5	7	3
																5	15	28
																4	13	4
																13	6	21
																6	6	8
																4	1	2
																0	11	10
																2	14	1
																0	22	19
																8	14	12
																3	6	19
																4	5	13
																8	9	2
																3	4	11
																3	2	14
																6	3	4
																8	6	0
																13	4	11
																5	6	2
																3	8	3
																6	1	1
																0	15	1
																10	12	12
																0	8	3
																1	3	1
																10	5	14
																3	12	3
																0	3	10
																5	2	8
																5	2	5
																6	1	10
																4	2	12
																6	4	11
																8	3	18
																4	3	9
																9	5	7
																7	0	10
																2	7	11
																18	2	7
																5	5	3
																4	6	1
																4	3	10
																23	5	1
																6	0	5
																5	11	9
																4	5	6
																8	4	19
																2	13	12
																2	3	17
																3	3	7
																7	12	9
																5	5	3
																6	3	9
																3	8	2
																4	6	9
																4	5	2
																4	5	3
																3	16	5
																4	5	11
																2	4	11
																5	6	12
																8	8	5
																9	10	2
																3	7	15
																2	4	9
																9	3	14
																3	8	13
																6	0	6
																1	2	14
																3	7	2
																3	2	9
																0	3	8
																9	3	9
																4	17	8
																3	3	9
																2	12	9
																6	14	3
																5	0	8
																2	4	9
																7	2	11
																5	8	17
																2	5	7
																1	9	11
																2	10	3
																1	8	10
																1	6	3
																5	3	4
																2	5	3
																4	6	5
																4	7	12
																2	3	15
																3	7	12
																4	1	15
																8	16	9
																1	7	10
																4	2	3
																3	15	0
																4	4	4
																3	3	7
																18	2	5
																2	3	5
																5	10	5
																3	5	1
																3	6	2
																3	6	5
																2	1	6
																6	11	6
																2	6	7
																3	4	0
																3	3	6
																2	4	5
																2	6	10
																2	4	11
																7	3	4
																4	3	3
																2	3	3
																2	1	7
																3	4	3
																4	5	3
																6	9	4
																5	5	11
																5	3	4
																4	6	10
																2	3	18
																2	17	9
																11	9	16
																5	4	11
																4	4	4
																3	5	4
																4	7	9
																3	2	6
																4	1	1
																3	6	8
																6	4	2
																1	12	6
																3	3	13
																14	14	4
																3	2	17
																2	4	1
																3	11	5
																1	4	7
																4	9	8
																5	8	10
																10	4	17
																5	4	11
																2	6	5
																3	5	4
																4	6	1
																4	10	6
																9	17	1
																4	10	5
																4	4	2
																4	2	0
																4	5	0
																3	13	10
																2	6	4
																3	6	1
																2	11	2
																10	2	2
																1	1	3
																3	7	5
																3	4	13
																1	3	2
																2	5	0
																14	3	6
																2	3	3
																5	1	7
																10	7	3
																2	4	4
																3	10	1
																3	9	4
																2	8	5
																2	9	7
																2	4	1
																4	2	1
																6	0	2
																5	6	5
																4	4	9
																2	6	5
																4	3	2
																4	7	8
																3	1	4
																2	4	4
																4	6	5
																4	18	3
																7	2	5
																4	13	1
																6	1	2
																7	2	6
																3	14	0
																8	7	9
																4	3	0
																5	23	4
																6	4	6
																5	6	5
																3	3	7
																9		6
																3		4
																7		5
																10		4
																10		2
																2		1
																3		3
																13		2
																10		3
																2		1
																1		3
																6		6
																3		0
																6		4
																3		1
																3		10
																5		3
																5		9
																1		3
																8		1
																3		1
																7		3
																8		2
																3		5
																5		2
																0		9
																6		2
																4		3
																2		3
																7		0
																3		1
																7		2
																2		3
																3		2
																1		2
																7		4
																6		2
																1		2
																		2
																1		2
																5		3
																18		0
																11		3
																4		8
																5		0
																4		1
																6		0
																1		4
																1		3
																2		0
																1		1
																2		4
																1		5
																0		4
																5		6
																5		4
																1		3
																13		5
																3		2
																7		1
																4		0
																7		1
																4		1
																4		1
																5		4
																7		0
																0		3
																7		1
																2		1
																5		3
																12		1
																3		3
																7		0
																2		4
																1		0
																2		2
																5		3
																3		1
																5		3
																4		6
																2		1
																6		6
																6		0
																3		4
																3		0
																3		5
																5		4
																4		4
																4		2
																2		0
																7		1
																7		1
																4		0
																3		3
																2		3
																3		0
																5		3
																2		0
																2		0
																6		3
																2		0
																3		0
																4		2
																2		0
																3		2
																5		3
																2		2
																12		0
																5		2
																8		6
																3		0
																4		5
																20		0
																5		3
																2		0
																2		0
																2		0
																3		0
																2		0
																2		0
																3		1
																3		0
																12		1
																3		0
																5		1
																9		1
																7		0
																6		3
																2		0
																5		0
																4		1
																3		2
																2		1
																2		0
																10		0
																0		0
																2		1
																7		4
																4		1
																11		0
																1		0
																3		4
																4		1
																4		3
																3		1
																4		3
																2		1
																3		0
																4		0
																5		0
																2		0
																18		1
																8		0
																6		0
																6		3
																7		1
																1		1
																8		2
																5		1
																2		2
																4		1
																0		0
																7		0
																6		0
																8		1
																0		0
																5		1
																3		0
																2		0
																3		2
																2		0
																11		0
																5		0
																2		2
																5		0
																1		1
																6		1
																4		3
																		0
																		0
																		0
																		2
																		1
																		0
																		0
																		0
																		0
																		0
																		1
																		0
																		0
																		1
																		0
																		0
																		0
																		0
																		0
																		4
																		0
																		0
																		0
																		0
																		1
																		1
																		0
																		0
																		1
																		0
																		0
																		2
																		0
																		0
																		0
																		0
																		0
																		0
																		0
																		0
																		2
																		0
																		1
																		0
																		3
																		0
																		0
																		0
																		1
																		0
																		0
																		0
																		0
																		1
																		1
																		0
																		0
																		0
																		0
																		0
																		1
																		1
																		0
																		0
																		0
																		0
																		1
																		0
																		1
																		0
																		1
																		0
																		0
																		0
																		0
																		0
																		0
																		0
																		0
																		1
																		1
																		0
																		0
																		1
																		0
																		0
																		0
																		0
																		0
																		0
																		0
																		1
																		0
																		0
																		0
																		0
																		1
																		0
																		0
																		0
																		0
																		2
																		0
																		0
																		0
																		0
																		0
																		0
																		0
																		0
																		0
																		0
																		1
																		0
																		0
																		1
																		0
																		0
																		0
																		0
																		0
																		0
																		0
																		0
																		0
																		0
																		0
																		0
																		0
																		0
																		0
																		0
																		0
																		0
																		0
																		0
																		0
																		0
																		0
																		0
																		0
																		0
																		1
																		0
																		0
																		0
																		0
																		0
																		0
																		0
																		2
																		1
																		4
																		0
																		3
																		1
																		3
																		1
																		2
																		2
																		2
																		0
																		1
																		5
																		1
																		0
																		8
																		2
																		0
																		1
																		5
																		5
																		2
																		5
																		1
																		0
																		0
																		6
																		3
																		1
																		0
																		1
																		3
																		4
																		1
																		0
																		0
																		4
																		2
																		0
																		5
																		2
																		3
																		1
																		0
																		1
																		2
																		0
																		2
																		1
																		6
																		1
																		3
																		2
																		2
																		0
																		1
																		8
																		1
																		0
																		4
																		2
																		0
																		0
																		1
																		0
																		6
																		2
																		5
																		2
																		2
																		3
																		4
																		1
																		2
																		1
																		2
																		6
																		0
																		0
																		0
																		1
																		2
																		1
																		1
																		2
																		0
																		3
																		0
																		0
																		0
																		7
																		3
																		0
																		0
																		0
																		2
																		6
																		3
																		1
																		0
																		0
																		1
																		2
																		1
																		1
																		1
																		2
																		1
																		1
																		0
																		0
																		0
																		1
																		2
																		0
																		4
																		1
																		4
																		2
																		1
																		3
																		0
																		2
																		2
																		0
																		5
																		1
																		2
																		1
																		0
																		0
																		3
																		0
																		0
																		1
																		0
																		1
																		0
																		1
																		0
																		0
																		1
																		1
																		2
																		3
																		1
																		2
																		2
																		0
																		2
																		1
																		1
																		2
																		1
																		1
																		1
																		2
																		7
																		3
																		3
																		2
																		1
																		0
																		1
																		1
																		1
																		5
																		1
																		0
																		1
																		1
																		0
																		2
																		0
																		0
																		0
																		2
																		0
																		1
																		0
																		2
																		1
																		0
																		2
																		1
																		4
																		0
																		1
																		0
																		0
																		0
																		1
																		1
																		0
																		1
																		0
																		3
																		4
																		5
																		0
																		0
																		4
																		2
																		3
																		9
																		3
																		3
																		4
																		4
																		4
																		2
																		8
																		7
																		1
																		3
																		2
																		2
																		3
																		3
																		5
																		3
																		1
																		4
																		6
																		2
																		6
																		4
																		6
																		6
																		7
																		0
																		3
																		2
																		10
																		1
																		1
																		0
																		5
																		3
																		0
																		3
																		5
																		3
																		5
																		2
																		3
																		1
																		3
																		1
																		4
																		0
																		4
																		2
																		2
																		5
																		2
																		4
																		6
																		5
																		5
																		5
																		2
																		2
																		1
																		2
																		3
																		10
																		3
																		3
																		18
																		6
																		9
																		2
																		1
																		7
																		3
																		4
																		2
																		2
																		3
																		4
																		2
																		4
																		5
																		4
																		8
																		4
																		5
																		4
																		5
																		6
																		4
																		1
																		2
																		4
																		4
																		5
																		1
																		15
																		0
																		1
																		1
																		6
																		1
																		2
																		5
																		6
																		2
																		6
																		6
																		2
																		4
																		4
																		2
																		2
																		2
																		3
																		4
																		6
																		6
																		1
																		3
																		3
																		5
																		6
																		4
																		7
																		18
																		7
																		2
																		2
																		6
																		4
																		1
																		6
																		4
																		4
																		9
																		5
																		7
																		3
																		4
																		0
																		4
																		1
																		3
																		3
																		0
																		3
																		3
																		0
																		14
																		1
																		16
																		4
																		1
																		3
																		3
																		1
																		3
																		4
																		2
																		6
																		4
																		12
																		13
																		3
																		7
																		2
																		6
																		14
																		8
																		11
																		5
																		12
																		21
																		28
																		22
																		16
																		12
																		2
																		14
																		1
																		12
																		6
																		13
																		10
																		12
																		10
																		17
																		19
																		10
																		12
																		11
																		2
																		7
																		8
																		9
																		15
																		8
																		21
																		6
																		18
																		6
																		13
																		14
																		3
																		9
																		6
																		8
																		14
																		14
																		25
																		7
																		10
																		5
																		13
																		2
																		4
																		4
																		8
																		12
																		1
																		7
																		2
																		4
																		26
																		11
																		5
																		3
																		7
																		9
																		8
																		1
																		9
																		15
																		13
																		5
																		10
																		19
																		48
																		11
																		15
																		9
																		27
																		3
																		9
																		8
																		32
																		6
																		2
																		5
																		31
																		8
																		14
																		6
																		10
																		9
																		15
																		12
																		11
																		10
																		4
																		8
																		8
																		8
																		16
																		16
																		4
																		2
																		2
																		8
																		1
																		1
																		2
																		5
																		6
																		1
																		13
																		5
																		0
																		3
																		10
																		6
																		9
																		6
																		2
																		13
																		10
																		11
																		6
																		5
																		3
																		5
																		6
																		9
																		4
																		12
																		16
																		8
																		7
																		0
																		9
																		4
																		12
																		3
																		19
																		25
																		0
																		16
																		0
																		1
																		8
																		1
																		7
																		2
																		10
																		4
																		2
																		7
																		10
																		10
																		7
																		2
																		9
																		5
																		5
																		2
																		9
																		3
																		5
																		3
																		2
																		4
																		2
																		3
																		11
																		4
																		0
																		11
																		2
																		4
																		4
																		0
																		0
																		4
																		6
																		5
																		0
																		3
																		1
																		11
																		5
																		16
																		3
																		5
																		2
																		2
																		4
																		12
																		10
																		0
																		1
																		4
																		7
																		5
																		3
																		9
																		8
																		14
																		4
																		3
																		6
																		5
																		8
																		13
																		4
																		5
																		5
																		8
																		7
																		7
																		1
																		10
																		4
																		4
																		4
																		1
[truncated: 3,367 more rows]

## Sheet: Figure 4
4a									4b													4c														4d						4e
	Illudin-S (μg/ml)	RWPE1-WT			RWPE1-PSIP1-KD																																cont-53BP1	KD-53BP1	cont-RAD51	KD-RAD51			cont-53BP1	KD-53BP1	cont-RAD51	KD-RAD51
	0.12	35.92	30.75	38.68	24.6	24.06	25.94																														2	0	1	0			1	3	5	0
	0.06	67.2	91.09	80.39	61.13	55.83	59.34																														1	2	1	2			5	2	3	0
	0.03	89.3	75.13	80.75	67.24	60.5	67.32																														1	2	4	3			4	9	4	0
	0	100	100	100	100	100	100																														0	0	2	1			1	9	4	0
																																					2	0	0	1			3	2	4	0
																																					1	1	0	0			1	6	4	2
	Etoposide (μg/ml)	RWPE1-WT			RWPE1-PSIP1-KD																																2	2	2	0			3	0	4	0
	2.5	28.61	36.72	34.58	20.11	18.94	19.93																														0	0	3	3			2	10	9	1
	1.25	33.96	40.11	33.6	18.04	18.4	18.67																														0	1	4	2			2	14	5	0
	0.6	38.59	40.46	39.04	20.38	19.48	19.3																														0	7	0	4			1	4	14	0
	0.3	48.75	55.44	50.45	24.51	28.28	28.9																														3	0	2	0			2	0	5	0
	0.15	57.04	64.26	62.39	31.87	36.62	38.78																														2	2	2	1			0	9	1	1
	0.075	74.96	81.82	78.4	38.51	50.54	47.04																														0	5	1	3			1	11	3	1
	0	100	100	100	100	100	100																														2	3	3	0			2	9	0	1
																																					0	2	2	3			3	1	5	0
																																					2	1	5	1			2	15	6	1
	Aphidicolin (ug/ml)	RWPE1-WT			RWPE1-PSIP1-KD																																2	2	3	4			3	14	6	1
	0.5	13.4066	14.8352	14.0659	20	19.6191	19.0476																														0	4	2	3			1	17	3	2
	0.25	15.1648	15.4945	15.3846	20	20.3809	19.4286																														2	7	1	0			1	9	6	0
	0.012	64.0659	67.1429	69.7802	53.9048	53.7143	46.8571																														7	3	3	0			2	7	7	0
	0.006	87.3626	89.1209	91.7582	94.4762	94.0952	97.3333																														0	2	2	1			3	15	8	0
	0	100	100	100	100	100	100																														4	3	3	0			2	7	4	1
																																						5	1	3			4	14	6	0
																																					0	2	1	3			4	6	1	0
																																					0	1	1	1			1	3	3	0
																																					0	1	0	0			3	13	4	3
																																					6	7	3	1			3	23	3	0
																																					1	0	4	0			3	3	6	1
																																					6	6	3	0			1	3	5	1
																																					3	1	1	4			0	14	12	1
																																					4	5	3	6			2	7	9	0
																																					1	8	2	0			7	3	2	0
																																					0	6	2	3			1	16	1	0
																																					0	4	0	1			2	16	3	1
																																					1	11	3	1			6	0	8	0
																																					2	4	1	2			1	7	8	2
																																						6	0	0			2	0	6	1
																																					1	6	0	1			3	17	4	1
																																					2	0	0	0			2	0	9	1
																																					2	0	0	4			7	6	7	0
																																					1	1	1	0			1	2	3	0
																																					1	2	0	7			9	15	3	0
																																					9	0	2	4			3	0	3	0
																																					1	1	2	4			2	1	5	0
																																					0	4	6	0			2	12	14	0
																																					0	1	2	3			2	5	4	0
																																					3	0	1	3			1	13	4	1
																																					0	0	1	2			6	13	5	0
																																					2	7	2	2			4	17	8	0
																																					0	0	3	2			3	3	3	3
																																					1	3	1	0			3	15	4	0
																																					1	1	1	4			2	13	3	1
																																					1	3	1	2			2	1	6	0
																																					2	4	2	0			2	6	8	1
																																					3	4	3	0			1	16	7	0
																																					0	2	4	4			1	11	0	1
																																					2	2	1	1			3	0	5	3
																																					0	2	1	0			2	1	7	1
																																					2	2	2	8			4	13	4	0
																																					0	3	2	0			2	12	4	3
																																					0	0	2	1			3	0	5	0
																																					0	6	7	0			2	10	4	2
																																					2	0	1	0			2	7	4	0
																																					2	2	2	2			2	0	5	2
																																					0	0	1	0			2	0	6	2
																																					0	3	1	3			1	2	2	0
																																					0	1	1	3			3	10	2	0
																																					2	0	1	1			1	15	4	0
																																					2	5	2	0			1	10	3	0
																																					0	1	1	4			2	0	5	0
																																					0	0	1	2			6	8	5	0
																																					1	0	2	1			1	4	2	0
																																					0	0	2	0			3	1	13	0
																																					0	0	1	3			4	5	5	0
																																					0	2	2	1			1	9	7	1
																																					0	3	1	3			3	16	1	4
																																					0	10	2	0			2	14	2	1
																																					2	0	3	1			2	9	6	1
																																					0	1	1	0			2	13	4	1
																																					0	0	1	1			2	18	6	1
																																					4	0	2	2			1	0	7	0
																																					7	1	1	3			1	3	5	2
																																					0	1	8	2			3	8	6	0
																																					6	3	0	1			3	12	1	1
																																					2	3	3	4			2	2	7	0
																																					0	0	2	2			0	13	3	0
																																					0	2	1	0			3	19	6	0
																																					0	10	3	1			1	9	4	0
																																					1	3	1	2			7	5	4	0
																																					1	11	1	1			2	23	3	1
																																					5	2	6	4			6	1	4	0
																																					1	1	4	2			2	8	3	2
																																					0	9	1	2			3	16	3	0
																																					1	6	1	1			1	21	9	0
																																					2	1	0	3			2	10	4	1
																																					0	0	2	3			8	12	5	0
																																					4	4	2	2			2	0	5	1
																																					1	0	3	2			2	13	6	1
																																					1	3	1	1			3	9	3	2
																																					0	0	1	1			3	3	4	2
																																					1	3	3	1			2	9	4	0
																																					0	1	2	3			1	0	6	0
																																					3	7	0	0			9	0	7	1
																																					4	2	6	0			2	11	4	0
																																					0	1	2	2			2	17	3	2
																																					2	0	2	4			6	0	5	1
																																					0	2	7	2			3	14	6	0
																																					0	1	4	2			2	11	1	2
																																					1	2	2	0			0	7	5	0
																																					2	4	1	0			2	4	6	1
																																					1	8	0	3			2	17	2	0
																																					2	1	1	0			5	19	4	1
																																					0	5	3	2			2	5	4	1
																																					6	3	0	2			2	0	4	1
																																					0	1	1	3			1	11	1	0
																																					0	2	0	2			2	19	2	1
																																					1	4	7	3			2	24	4	1
																																					2	3	3	2			2	0	2	1
																																					0	0	4	3			3	8	3	1
																																					0	1	2	2			2	21	3	0
																																					1	3	1	5			5	12	4	0
																																					3	6	1	0			1	8	18	1
																																					3	2	2	0			3	0	2	0
																																					0	4	3	0			5	9	5	1
																																					7	13	4	3			1	14	14	0
																																					0	7	4	1			2	10	5	0
																																					0	2	1	2			1	9	4	1
																																					0	12	2	3			2	8	3	2
																																					1	1	4	0			1	6	0	0
																																					0	4	3	0			3	1	2	1
																																					1	3	3	0			0	13	4	0
																																					9	1	7	0			0	15	4	0
																																					0	0	4	2			2	16	4	0
																																					0	1	2	1			2	1	3	1
																																					0	1	0	3			6	0	5	0
																																					0	2	3	4			1	1	0	0
																																					0	3	1	0			1	5	5	1
																																					0	0	2	0			2	0	2	0
																																					0	6	7	1			2	14	21	2
																																					1	1	2	5			6	10	3	1
																																					3	0	0	2			4	16	5	0
																																					1	0	3	0			3	10	6	0
																																					1	10	0	2			4	7	3	1
																																					8	3	5	1			8	1	6	0
																																					5	0	1	2			0	14	5	1
																																					0	1	0	0			3	12	6	1
																																					2	1	4	5			2	16	5	0
																																					3	3	0	0			2	4	3	3
																																					2	0	0	2			1	3	1	2
																																					0	3	3	2			3	27	9	0
																																					2	2	0	3			2	9	4	3
																																					0	10	0	3			2	3	6	0
																																					2	2	2	1			2	5	1	0
																																					2	1	1	2			3	9	0	0
																																					2	2	7	0			2	7	9	0
																																					1	2	4	2			3	14	4	0
																																					0	2	2	0			3	8	4	0
																																					2	4	0	0			4	9	4	2
																																					0	6	9	0			2	12	6	1
																																					0	4	0	4			2	6	2	0
																																					2	10	1	2			2	17	6	1
																																					0	3	6	2			2	14	3	2
																																					0	6	7	4			2	0	4	0
																																					0	0	1	0			2	1	4	1
																																					1	8	2	3			5	19	4	0
																																					1	1	2	4			2	16	7	1
																																					2	2	2	0			0	0	6	0
																																					1	1	1	0			3	11	8	1
																																					0	1	1	2			1	5	5	4
																																					0	2	2	3			3	16	4	1
																																					1	0	2	2			1	13	6	1
																																					1	2	3	0			1	4	7	1
																																					4	1	4	3			4	0	6	0
																																					0	3	3	5			1	8	4	0
																																					3	4	0	3			2	2	5	0
																																					0	3	2	0			4	18	6	2
																																					3	5	3	0			1	9	3	0
																																					2	2	2	0			0	0	5	1
																																					3	2	1	1			7	6	4	0
																																					0	1	1	5			2	0	4	2
																																					0	0	2	1			2	9	6	0
																																					1	5	2	2			4	16	4	0
																																					0	0	0	3			2	0	3	1
																																					2	1	2	1			1	8	1	0
																																					3	3	4	1			3	18	4	1
																																					0	10	1	0			3	3	3	2
																																					1	0	5	3			5	0	9	2
																																					2	4	0	4			3	1	2	0
																																					0	2	2	1			2	16	5	0
																																					2	0	3	2			1	8	4	6
																																					4	0	2	1			2	0	2	0
																																					3	2	5	2			3	9	7	0
																																					1	1	2	2			1	9	3	1
																																					0	3	1	4			5	18	6	0
																																					0	5	1	1			5	12	8	0
																																					0	1	0	0			4	13	3	0
																																					1	0	3	0			7	18	6	1
																																					1	1	0	3			5	6	5	0
																																					0	0	1	1			5	8	4	2
																																					3	3	2	0			2	15	3	0
																																					1	2	3	4			1	15	5	2
																																					0	2	0	4			2	15	2	0
																																					1	3	1	3			2	4	9	2
																																					0	1	3	4			2	0	3	1
																																					1	5	2	1			3	0	3	1
																																					2	4	0	3			0	12	4	0
																																					3	7	1	0			2	9	6	0
																																					1	2	1	0			0	5	2	0
																																					4	5	1	6			2	13	3	1
																																					0	3	1	5			6	7	4	0
																																					2	0	2	2			2	15	3	0
																																					1	1	1	3			7	10	6	1
																																					6	5	4	0			12	14	4	0
																																					0	1	1	4			2	5	8	0
																																					2	1	2	0			3	15	4	0
																																					2	2	0	3			5	14	4	1
																																					0	1	1	0			3	20	7	1
																																					2	4	2	0			1	8	4	0
																																					1	3	4	4			2	1	2	0
																																					3	5	4	4			6	17	1	1
																																					2	0	1	4			5	13	4	1
																																					0	23	0	3			4	2	4	1
																																					0	1	5	4			3	3	1	0
																																					1	0	2	1			2	0	4	0
																																					2	0	1	2			5	1	2	0
																																					3	2	2	3			3	1	1	0
																																					1	3	2	2			4	23	4	0
																																					3	3	3	0			2	14	4	1
																																					6	9	0	1			2	0	6	1
																																					5	1	7	3			3	19	6	2
																																					2	2	4	3			4	14	3	0
																																					7	2	4	5			3	4	5	0
																																					2	5	1	2			4	21	1	1
																																					3	1	3	0			2	0	5	0
																																					1	5	4	2			3	10	5	0
																																					3	9	2	2			3	17	7	0
																																					0	1	1	2			7	18	5	2
																																					4	2	4	3			3	9	4	0
																																					0	2	5	5			3	5	2	1
																																					7	1	2	1			3	12	5	1
																																					2	0	3	2			5	1	2	0
																																					1	1	2	2			2	10	4	0
																																					0	3	5	0			3	3	11	0
																																					1	2	4	4			3	17	2	1
																																					0	1	1	1			3	7	2	0
																																					4	3	0	5			1	1	6	1
																																					6	2	3	3			4	14	4	0
																																					2	6	2	1			4	15	4	2
																																					2	0	3	3			3	2	5	2
																																					0	5	1	3			0	19	5	0
																																					1	4	1	1			2	11	6	0
																																					0	1	3	0			3	0	5	0
																																					0	0	4	6			4	9	1	0
																																					0	3	2	0			4	0	3	0
																																					0	1	6	2			3	2	7	1
																																					3	4	3	1			5	19	3	1
																																					0	5	2	1			2	2	2	1
																																					0	6	1	2			0	12	5	0
																																					1	22	2	2			2	0	5	0
																																					4	4	0	4			3	11	6	0
																																					0	0	1	1			2	1	3	0
																																					1	16	3	0			3	0	9	1
																																					4	4	2	0			7	0	6	0
																																					3	2	3	1			1	0	4	0
																																					0	1	1	2			2	12	18	0
																																					5	8	3	0			0	2	4	1
																																					0	10	1	3			1	7	2	3
																																					1	3	3	6			2	4	1	0
																																					6	2	3	1			1	1	3	0
																																					1	2	5	0			5	27	6	0
																																					3	0	3	3			3	1	2	0
																																					0	5	1	1			3	1	2	0
																																					1	3	3	2			2	2	2	1
																																					3	1	7	6			3	12	8	2
																																					3	0	3	0			2	3	1	0
																																					4	2	3	0			1	15	4	1
																																					1	2	2	0			2	15	4	0
																																					4	3	3	1			4	11	5	0
																																					0	1	2	4			6	3	4	0
																																					3	2	5	1			4	0	9	1
																																					0	3	3	1			2	5	2	0
																																					1	1	4	1			2	9	5	0
																																					0	1	1	1			3	1	5	0
																																					3	0	3	0			4	3	3	0
																																					3	2	2	3			0	13	0	0
																																					0	7	2	2			6	16	5	0
																																					0	1	2	2			1	4	7	0
																																					0	3	2	1			4	12	2	2
																																					1	1	6	2			0	4	6	1
																																					0	3	6	2			3	1	7	0
																																					1	5	0	0			3	11	2	0
																																					0	0	3	1			2	23	0	1
																																					1	3	1	4			4	2	2	0
																																					1	2	0	2			2	0	6	1
																																					0	1	8	4			2	18	6	0
																																					0	2	7	1			3	6	5	0
																																					2	5	3	0			5	8	2	0
																																					4	0	2	1			2	18	2	0
																																					0	3	1	3			2	17	4	0
																																					4	11	2	1			4	4	2	0
																																					3	2	5	1			1	21	7	0
																																					0	2	1	3			4	0	7	1
																																					1	4	1	7			3	7	4	0
																																					1	3	3	0			4	11	5	0
																																					5	3	3	1			3	15	8	0
																																						6	1	3			5	4	5	1
																																					6	8	2	0			3	5	5	0
																																					4	0	1	0			2	22	5	0
																																					2	1	2	1			2	1	2	0
																																					2	3	0	1			6	2	5	0
																																					2	1	1	1			3	11	3	1
																																					0	2	2	2			3	1	1	0
																																					2	3	1	0			2	13	4	1
																																					2	1	0	1			3	7	17	0
																																					1	0	2	2			3	1	3	0
																																					1	1	3	0			3	12	10	0
																																					1	4	5	0			4	8	4	0
																																					1	4	2	2			2	14	4	2
																																					2	7	3	1			4	9	0	0
																																					0	1	1	2			3	0	3	0
																																					0	6	1	2			4	29	5	1
																																					0	2	0	2			2	18	2	1
																																					1	8	1	0			3	1	4	0
																																					0	8	2	2			2	7	4	0
																																					3	2	10	1			5	0	8	1
																																					1	6	3	0			3	0	5	0
																																					0	5	7	2			2	0	6	0
																																					4	4	2	3			1	14	5	0
																																					7	1	1	2			1	1	4	0
																																					1	0	12	0			3	1	4	3
																																					2	2	3	4			1	12	6	1
																																						3	0	0			1	0	4	1
																																					1	4	9	3			0	5	12	0
																																					1	2	0	0			1	22	5	0
																																					1	0	2	0			2	4	3	0
																																					0	10	5	4			1	0	6	0
																																					0	1	1	1			8	8	5	0
																																					1	8	6	2			3	16	3	0
																																					1	7	2	0			2	0	11	0
																																					0	3	0	3			3	22	11	1
																																					2	4	2	2			2	15	3	1
																																					1	4	6	4			4	25	3	0
																																					1	3	15	2			2	15	1	2
																																					0	2	4	2			1	10	2	1
																																					0	1	2	0			3	19	6	0
																																					0	3	1	0			2	12	3	0
																																					0	5	8	0			5	4	12	0
																																					3	3	5	1			3	9	4	1
																																					2	5	7	0			2	12	1	0
																																					1	0	3	1			1	15	3	1
																																					2	0	1	2			3	3	12	0
																																					2	3	2	2			4	0	9	0
																																					1	2	2	0			2	14	6	0
																																					4	1	0	3			2	7	3	0
																																					0	1	1	0			3	18	2	0
																																					2	4	5	1			0	15	7	0
																																					0	2	1	1			3	9	4	0
																																					0	2	2	2			3	13	3	1
																																					3	2	0	1			6	11	3	0
																																					0	10	2	0			2	0	2	0
																																					0	3	2	0			3	10	7	0
																																					0	3	8	0			2	3	3	0
																																					1	1	4	3			0	1	6	0
																																					2	5	4	0			2	9	4	2
																																					2	0	2	4			2	17	4	1
																																					5	0	1	1			3	5	6	0
																																					0	3	5	0			2	16	8	1
																																					2	2	2	0			2	8	2	0
																																					4	2	8	2			2	11	2	0
																																					0	1	4	0			5	11	2	0
																																						8	1	0			8	4	4	3
																																					1	7	4	0			1	4	3	1
																																						3	3	4			4	10	0	1
																																					0	5	1	0			2	14	4	1
																																					2	4	8	0			3	3	4	1
																																					2	1	10	3			3	15	2	0
																																					1	2	3	2			1	17	6	0
																																					0	2	2	3			2	5	5	1
																																					2	1	1	3			2	11	1	0
																																					2	0	5	1			1	5	7	1
																																					2	0	1	3			3	12	3	0
																																					1	1	7	3			3	12	8	1
																																					2	3	0	4			3	0	2	0
																																					0	3	1	2			2	11	3	0
																																					1	1	8	0			3	17	3	0
																																					1	1	5	2			2	16	4	1
																																					0	3	2	1			1	24	3	0
																																					3	3	1	0			2	13	2	0
																																					5	6	3	1			3	6	9	0
																																					0	3	0	0			3	29	3	0
																																					0	9	0	0			4	9	4	1
																																					0	4	6	1			2	20	4	0
																																					0	6	2	0			2	9	4	0
																																					0	1	4	0			2	0	2	1
																																					4	31	1	0			3	0	0	0
																																					1	0	2	1			1	11	8	0
																																					2	6	0	3			4	6	6	1
																																					5	0	3	4			2	10	4	0
																																					0	4	1	0			3	5	4	0
																																					2	1	1	0			3	13	6	0
																																					2	1	0	0			7	9	7	0
																																					1	5	1	5			3	10	4	0
																																					3	5	0	1			2	12	7	1
																																					2	6	4	0			3	1	5	1
																																					1	0	3	5			2	12	5	0
																																					5	2	5	1			1	6	2	0
																																					3	6	1	3			5	14	2	2
																																					4	2	4	1			1	7	2	0
																																					5	3	0	1			3	6	4	1
																																					0	1	3	0			2	9	6	0
																																					2	9	3	2			2	19	6	0
																																					0	3	1	0			1	3	2	1
																																					1	7	0	2			3	21	5	0
																																					3	2	0	2			2	2	3	0
																																					0	0	2	5			3	18	4	0
																																					0	6	2	2			5	8	10	1
																																					1	6	4	3			3	3	7	0
																																					2	3	2	1			3	8	9	0
																																					5	0	1	2			2	5	6	0
																																					1	5	4	5			3	26	5	0
																																					1	10	1	2			1	16	5	0
																																					0	1	9	1			1	8	12	0
																																					0	3	3	2			1	20	7	0
																																					0	2	1	4			3	11	4	0
																																					0	4	2	1			1	7	4	0
																																					2	3	1	0			2	9	2	1
																																					4	4	3	1			2	11	3	2
																																					2	0	5	2			4	15	4	1
																																					2	4	5	0			3	12	4	0
																																					1	7	1	2			2	14	5	0
																																					1	5	2	0			3	3	7	0
																																					0	2	6	4			4	7	3	0
																																					4	0	1	1			2	8	2	0
																																					0	1	3	3			3	19	3	0
																																					2	8	3	1			2	11	3	0
																																					2	2	1	2			5	9	10	0
																																					9	2	6	4			0	10	4	0
																																					7	0	1	2			0	2	2	0
																																					0	6	0	5			1	8	14	0
																																					1	6	4	0			8	6	2	0
																																					2	4	1	3			2	22	3	0
																																					2	8	2	2			3	1	8	0
																																					0	5	4	3			3	6	4	0
																																					1	7	3	2			2	0	3	0
																																					0	1	0	3			4	0	3	1
																																					2	2	4	1			3	12	9	0
																																					2	6	1	4			0	0	4	0
																																					3	15	3	0			0	31	4	0
																																					4	11	1	0			3	0	5	0
																																					2	4	4	1			0	3	2	0
																																					0	1	1	0			4	4	3	0
																																					1	0	8	3			4	7	5	3
																																					1	3	1	4			1	1	3	1
																																					0	0	2	1			3	35	4	1
																																					1	4	4	2			4	13	10	0
																																					4	1	2	1			6	10	4	1
																																					2	2	5	1			7	2	5	1
																																					0	2	3	0			1	7	5	0
																																					5	0	2	1			4	7	4	0
																																					2	5	1	3			1	9	6	1
																																					3	9	3	1			4	12	2	0
																																					1	8	5	2			4	9	0	2
																																					0	4	3	6			1	3	2	0
																																					1	3	1	2			4	13	2	1
																																					0	2	0	2			1	10	6	3
																																					0	0	5	1			3	2	4	1
																																					3	2	2	1			2	10	5	2
																																					1	6	4	4			3	4	4	2
																																					1	1	6	2			2	7	4	0
																																					0	4	4	0			3	5	3	3
																																					0	1	1	1			0	1	5	2
																																					4	2	4	0			4	1	3	3
																																					4	3	2	1			7	4	4	0
																																					1	0	2	0			1	12	4	0
																																					2	0	0	3			0	14	5	1
																																					1	3	2	0			0	16	4	1
																																					0	2	2	1			2	1	2	0
																																					1	0	2	3			4	4	3	1
																																					0	0	4	0			2	1	3	1
																																					1	6	4	1			1	9	2	1
																																					1	1	1	0			1	6	0	1
																																					6	1	6	0			4	10	3	4
																																					1	1	4	2			4	13	1	0
																																					2	11	3	5			3	9	5	0
																																					2	4	6	3			2	21	3	1
																																					3	9	0	0			6	1	4	1
																																					1	3	3	3			2	14	3	1
																																					1	4	2	2			1	3	2	1
																																					2	3	3	3			0	3	3	0
																																					2	4	2	1			1	11	2	2
																																					1	0	3	2			4	2	0	0
																																					4	4	1	0			2	12	2	1
																																					0	2	0	1			2	5	4	1
																																					4	8	1	0			3	0	2	0
																																					3	2	1	2			4	8	3	3
																																					0	3	4	1			0	12	1	0
																																					1	6	1	1			2	2	1	1
																																					5	0	1	2			2	0	1	1
																																					1	4	2	3			0	2	3	0
																																					1	1	8	0			2	13	2	1
																																					2	3	3	0			0	0	2	0
																																					0	1	4	0			1	5	4	1
																																					3	4	4	2			1	8	3	0
																																					1	12	2	2			2	0	4	0
																																					5	2	2	0			1	13	5	1
																																					2	1	5	2			5	2	2	0
																																					1	4	1	3			1	8	3	0
																																					4	6	2	0			3	0	2	1
																																					2	6	2	0			2	1	2	1
																																					0	2	7	2			3	1	3	2
																																					0	0	1	0			0	12	3	0
																																					1	1	2	4			3	4	3	2
																																					2	1	4	0			17	25	4	0
																																					0	1	1	0			2	9	5	0
																																					1	0	2	0			3	7	8	0
																																					0	2	1	2			3	6	4	1
																																					2	3	2	0			2	1	2	0
																																					4	3	1	1			2	22	5	0
																																					3	3	2	4			3	0	4	1
																																					1	0	1	1			2	8	3	1
																																					3	2	1	0			3	15	3	3
																																					6	2	2	2			1	8	7	0
																																					0	3	2	3			2	7	5	1
																																					2	2	4	2			3	12	2	0
																																					3	1	3	0			0	5	0	0
																																					3	1	3	1			0	5	5	1
																																					3	3	2	1			3	5	3	3
																																					0	1	2	0			5	0	5	2
																																					2	0	1	0			3	13	5	1
																																					2	0	2	2			2	6	2	0
																																					2	5	2	3			2	0	4	1
																																					1	2	3	4			2	5	2	1
																																					0	1	1	3			2	3	5	1
																																					5	7	2	1			4	2	8	1
																																					1	0	3	3			2	11	1	0
																																					0	2	4	2			2	7	3	1
																																					0	0	0	3			1	2	9	0
																																					3	1	1	1			2	10	2	2
																																					0	1	2	2			4	0	3	1
																																					1	0	0	1			4	1	5	1
																																					2	5	2	2			2	11	5	0
																																					2	3	2	2			2	14	4	0
																																					3	6	1	1			2	7	2	0
																																					2	2	3	1			2	4	0	0
																																					2	18	2	1			1	0	3	1
																																					1	0	5	1			2	6	3	0
																																					3	3	3	2			2	2	4	0
																																					2	8	5	3			3	3	4	0
																																					3	5	1	3			2	1	0	1
																																					0	0	2	1			5	9	0	1
																																					1	1	1	1			2	11	4	0
																																					2	5	3	1			0	2	5	1
																																					6	0	1	0			2	4	5	1
																																					4	3	2	0			2	31	3	0
																																					0	2	3	1			1	9	4	3
																																					0	2	1	0			2	5	4	0
																																					0	3	5	3			2	6	6	0
																																					4	8	6	4			2	1	6	0
																																					7	6	5	2			2	0	2	0
																																					1	0	3	1			3	1	1	0
																																					1	3	2	3			4	3	4	1
																																					0	8	1	3			3	0	12	1
																																					0	1	3	3			6	0	2	1
																																					2	1	4	1			0	0	3	1
																																					3	0	1	0			2	15	0	0
																																					2	4	2	0			3	0	5	0
																																					0	6	3	2			1	7	5	0
																																					0	0	2	1			1	9	6	0
																																					0	1	1	2			2	1	3	1
																																					3	5	2	1			3	0	5	0
																																					1	2	4	0			1	7	3	3
																																					1	3	1	2			2	3	5	0
																																					2	3	2	2			3	2	8	0
																																					4	0	1	0			1	1	9	0
																																					3	2	3	3			2	10	3	1
																																					0	1	1	2			3	16	3	0
																																					1	1	12	5			1	6	4	0
																																					4	9	8	2			1	8	6	2
																																					3	5	2	3			1	4	3	0
																																					3	3	1	0			0	13	2	1
																																					2	3	4	3			2	5	5	2
																																					4	0	3	2			4	2	6	1
																																					1	1	5	2			3	4	2	0
																																					1	2	1	0			0	0	8	0
																																					0	6	3	4			1	9	4	0
																																					0	1	0	0			1	9	3	0
																																					1	0	1	2			1	2	7	1
																																					0	8	2	1			3	2	4	0
																																					0	0	0	0			1	1	4	0
																																					1	2	5	3			2	2	2	1
																																					1	8	1	2			0	0	4	1
																																					0	4	4	4			4	0	3	1
																																					3	1	1	1			2	10	4	1
																																					2	0	1	0			5	0	7	1
																																					3	0	3	0			4	0	4	2
																																					0	1	2	3			3	2	3	1
																																					2	0	12	6			2	1	6	0
																																					1	1	1	4			4	6	3	0
																																					2	7	3	1			3	0	3	0
																																					1	8	2	0			2	7	3	1
																																					0	6	0	0			3	0	2	4
																																					2	4	2	4			1	5	3	0
																																					0	1	0	0			0	3	7	0
																																					6	2	4	4			3	13	4	0
																																					0	0	0	3			5	1	4	0
																																					2	6	0	2			3	1	4	1
																																					3	9	2	2			1	4	3	0
																																					0	0	0	0			8	7	0	0
																																					8	7	3	6			2	17	3	0
																																					0	2	5	1			5	0	4	0
																																					1	2	0	1			3	3	3	0
																																					1	1	2	1			6	1	3	1
																																					7	3	1	3			2	10	6	2
																																					2	8	0	7			2	17	3	0
																																					1	0	0	3			1	1	3	2
																																					1	5	1	0			1	5	5	1
																																					2	1	1	4			3	8	2	0
																																					0	5	0	2			1	10	3	1
																																					4	0	1	1			5	0	9	0
																																					2	8	1	3			4	6	1	2
																																					1	13	3	4			2	1	5	1
																																					1	9	0	6			3	0	7	1
																																					0	1	3	0			3	4	2	0
																																					5	1	0	1			1	17	2	1
																																					0	2	0	4			4	6	3	2
																																					3	2	1	1			1	0	2	1
																																					2	1	3	0			2	1	8	1
																																					2	7	3	0			2	15	3	0
																																					2	14	1	2			5	3	3	1
																																					2	0	4	2			4	0	2	0
																																					1	0	3	3			2	12	4	0
																																					3	1	2	1			4	0	6	1
																																					6	1	2	0			0	5	3	0
																																					2	1	1	1			3	11	11	2
																																					2	2	3	4			2	6	2	0
																																					2	7	7	3			1	1	10	1
																																					9	0	0	2			1	0	3	1
																																					7	4	7	0			3	6	5	0
																																					7	0	1	1			3	12	6	0
																																					2	4	4	1			3	26	4	0
																																					2	0	1	0			2	9	4	1
																																					6	0	3	2			1	5	3	0
																																					2	0	2	0			1	12	4	1
																																					1	0	2	0			0	11	4	1
																																					0	1	1	3			2	5	2	1
																																					3	3	4	3			9	1	2	0
																																					4	5	4	4			1	0	2	1
																																					0	0	5	1			4	0	3	0
																																					0	3	2	3			4	4	7	1
																																					2	3	2	3			2	14	3	0
																																					0	1	6	3			5	2	6	2
																																					4	2	0	0			1	24	5	0
																																					2	15	5	4			3	1	1	1
																																					1	3	5	2			3	0	3	0
																																					1	1	3	0			3	2	7	1
																																					2	6	2	0			7	2	8	0
																																					0	0	2	2			0	1	6	1
																																					4	0	4	2			3	8	4	2
																																					1	1	3	1			4	4	4	0
																																					0	0	2	3			1	30	3	1
																																					3	3	3	0			4	13	5	0
																																					3	4	3	2			3	0	4	2
																																					1	7	0	3			0	14	3	2
																																					3	1	2	5			1	2	9	0
																																					0	0	1	0			3	2	4	1
																																					0	6	3	3			2	1	4	0
																																					2	3	1	0			2	9	3	2
																																					3	8	2	0			2	14	4	2
																																					2	1	0	1			2	4	4	1
																																					2	0	0	0			3	6	4	0
																																					0	2	4	3			0	15	4	1
																																					0	5	3	1			2	8	5	1
																																					3	9	1	6			3	1	3	0
																																					1	1	2	2			1	0	2	2
																																					5	4	1	1			2	2	3	0
																																					1	1	2	0			2	17	6	1
																																					0	4	3	0			0	0	6	2
																																					4	2	1	5			3	15	5	1
																																					2	3	3	3			3	6	3	0
																																					0	1	1	1			3	5	4	0
																																					0	1	3	2			3	8	8	1
																																					2	5	2	5			4	13	7	3
																																					2	1	2	0			3	8	6	2
																																					2	0	3	0			2	15	10	0
																																					4	6	4	2			2	12	2	1
																																					0	5	1	1			1	1	3	6
																																					1	0	7	2			4	8	8	0
																																					0	0	4	4			2	0	3	0
																																					0	8	7	1			5	8	4	1
																																					0	2	0	0			3	2	4	1
																																					0	1	2	3			4	22	7	1
																																					4	5	1	3			2	0	7	0
																																					1	9	4	1			5	10	3	0
																																					0	3	2	2			0	6	3	0
																																					4	5	0	1			5	12	4	0
																																					1	2	1	2			5	5	5	0
																																					1	0	2	2			4	0	2	1
																																					3	2	0	1			1	12	4	0
																																					0	0	2	3			4	3	4	0
																																					0	5	5	0			0	12	5	1
																																					5	4	1	0			2	1	6	2
																																					0	7	1	3			3	16	5	1
																																					0	0	7	2			3	5	3	1
																																					8	0	0	2			3	21	2	0
																																					0	3	3	3			0	6	6	0
																																					0	6	0	1			2	0	4	0
																																					3	2	2	0			1	7	5	1
																																					1	1	10	1			1	12	5	0
																																					1	0	6	1			4	5	3	2
																																					0	1	0	3			1	2	2	0
																																					2	1	1	4			0	3	2	2
																																					1	2	2	1			3	0	6	1
																																					0	3	2	3			3	11	6	0
																																					1	0	4	4			3	12	5	1
																																					1	2	5	3			5	7	3	0
																																					1	1	1	0			4	0	6	2
																																					2	0	2	2			0	16	3	0
																																					0	0	3	3			4	14	6	0
																																					3	2	4	2			4	6	5	1
																																					3	0	2	0			1	6	5	0
																																					1	9	0	1			1	10	3	1
																																					0	2	4	0			4	20	5	2
																																					0	2	2	0			3	7	4	2
																																					1	0	3	1			1	1	7	2
																																					1	5	1	0			5	5	2	0
																																					3	1	1	2			2	27	2	1
																																					1	6	0	0			5	2	3	1
																																					2	0	6	1			4	4	4	0
																																					3	1	1	0			2	17	5	2
																																					3	2	4	1			3	20	4	1
																																					1	5	6	4			3	8	9	1
																																					2	0	0	1			4	11	5	1
																																					4	2	1	0			2	4	4	2
																																					1	0	3	1			0	8	7	0
																																					1	1	10	2			0	8	5	0
																																					1	2	4	1			4	14	1	3
																																					5	4	1	2			5	7	4	1
																																					3	2	3	0			2	6	0	1
																																					4	1	3	0			3	9	5	0
																																					5	2	3	4			3	1	2	1
																																					1	3	1	2			2	4	7	0
																																					2	1	5	0			3	25	2	2
																																					1	3	3	2			4	11	10	0
																																					2	3	2	1			3	1	2	0
																																					3	2	2	1			0	4	3	1
																																					2	9	4	1			1	0	3	4
																																					2	2	3	0			2	3	8	1
																																					2	1	0	0			1	3	5	0
																																					2	1	1	2			1	3	4	1
																																					1	4	2	1			0	5	4	0
																																					2	5	1	1			1	3	6	0
																																					2	0	7	1			1	6	5	0
																																					3	1	3	3			0	8	5	3
																																					1	2	1	0			1	1	4	2
																																					5	2	3	0			4	31	1	2
																																					4	3	6	0			2	1	3	2
																																					5	0	3	2			0	17	5	1
																																					2	1	4	0			2	9	8	0
																																					8	1	3	0			0	1	4	3
																																					2	7	1	1			3	2	4	1
																																						2	1	0			4	16	6	2
																																					3	0	3	0			2	0	3	0
																																					6	0	5	1			1	4	5	1
																																					2	3	10	0			1	23	2	8
																																					3	3	3	2			1	1	6	3
																																					4	8	3	0			3	3	5	3
																																					1	1	2	1			1	6	5	0
																																					2	1	2	0			0	3	5	3
																																					6	2	1	3			0	4	5	1
																																					1	5	4	1			2	12	3	1
																																						1	1	0			0	13	6	0
																																					7	2	1	0			3	7	3	1
																																					3	1	8	1			3	5	3	0
																																					3	4	0	1			3	8	7	1
																																					0	5	3	1			2	0	3	0
																																					2	6	3	3			0	13	3	0
																																					4	1	1	1			0	7	4	1
																																					3	3	4	0			3	2	2	0
																																					2	0	5	0			0	2	4	0
																																					5	0	2	2			1	2	5	1
																																					1	0	4	1			1	20	3	0
																																					5	1	2	2			0	10	5	2
																																					0	3	2	0			0	14	3	0
																																					2	4	2	1			0	2	6	2
																																					2	4	4	3			0	6	6	0
																																					1	6	1	3			2	1	3	1
																																					1	0	0	5			1	8	7	0
																																					2	2	2	0			2	7	2	0
																																					4	4	4	1			1	9	2	0
																																					0	3	0	0			1	4	5	0
																																					7	2	4	0			4	8	4	1
																																					2	2	4	0			2	8	3	1
																																					2	1	2	0			4	9	4	2
																																					3	2	4	1			4	1	2	1
																																					4	0	1	0			0	27	2	0
																																					2	2	3	1			1	4	4	0
																																					2	8	1	0			5	4	2	0
																																					0	0	1	2			3	3	3	1
																																					0	2	6	0			2	8	2	0
																																					3	2	0	0			1	0	4	0
																																					1	3	1	3			3	0	5	1
																																					4	3	4	1			0	1	10	3
																																					0	3	3	0			1	10	3	0
																																					4	0	1	0			2	2	5	0
																																					2	3	3	3			1	22	2	0
																																					2	3	2	0			2	8	4	1
																																					0	0	0	0			3	9	6	0
																																					2	3	3	1			3	19	2	0
																																					2	0	1	0			6	0	3	0
																																					4	1	2	2			2	8	8	1
																																					3	1	4	1			1	9	7	0
																																					1	3	3	0			0	0	0	0
																																					0	0	5	1			0	8	4	1
																																					0	1	3	2			3	4	4	1
																																					3	0	0	0			0	9	5	0
																																					0	1	4	1			2	1	3	0
																																					0	5	2	0			1	10	5	0
																																					1	3	1	5			0	9	6	1
																																					1	1	1	1			3	11	3	0
																																					3	9	3	0			4	10	2	0
																																					1	0	2	0			3	8	3	2
																																					0	0	3	0			1	7	3	2
																																					8	2	1	0			2	6	2	0
																																					3	2	4	0			3	2	0	0
																																					3	4	4	1			0	3	3	0
																																					1	2	1	0			1	5	4	0
																																					7	2	3	1			0	7	3	0
																																					2	7	3	3			0	4	3	2
																																					4	1	0	1			1	3	4	1
																																					3	4	5	0			0	0	4	1
																																					6	0	1	1			1	4	4	0
																																					2	5	4	0			2	3	5	1
																																					1	2	2	1			1	8	3	0
																																					6	2	3	1			3	12	5	2
																																					1	0	1	0			2	2	3	0
																																					1	0	4	1			0	8	5	1
																																					3	4	4	2			1	9	8	1
																																					2	2	3	0			1	13	3	1
																																					0	15	3	0			3	13	6	0
																																						4	1	2			2	16	6	1
																																					2	1	4	4			4	6	3	1
																																					5	0	6	0			0	8	2	0
																																					0	2	2	0			0	7	2	0
																																					3	3	3	0			0	10	3	2
																																					1	0	0	0			4	18	5	1
																																					5	3	2	2			0	32	2	0
																																					3	3	5	2			1	12	6	0
																																					2	1	2	0			1	14	8	1
																																					0	3	2	0			0	12	2	2
																																					1	0	2	3			0	5	3	0
																																					7	3	2	0			0	4	3	0
																																					0	0	3	2			0	5	3	0
																																					1	1	2	0			2	9	3	0
																																					4	1	0	2			2	15	7	1
																																					2	4	5	5			1	13	3	2
																																					2	3	3	2			2	19	4	1
																																					0	0	1	0			1	2	3	2
																																					5	0	0	1			0	8	4	1
																																					2	0	0	0			0	4	5	0
																																					1	3	3	2			0	13	3	0
																																					0	2	1	1			5	8	5	2
																																					0	4	3	3			7	17	7	0
																																					1	1	1	0			2	18	3	1
																																					1	2	4	2			0	11	3	0
																																					1	3	2	2			0	8	9	0
																																					1	2	0	1			0	10	3	0
																																					2	3	4	1			0	8	3	1
																																					6	3	3	5			0	10	1	1
																																					2	4	2	0			3	8	4	0
																																					1	4	3	3			0	0	3	1
																																					0	0	0	1			5	1	2	2
																																					2	1	1	2			2	3	2	0
																																					0	1	4	2			5	0	3	1
																																					0	1	3	2			1	8	6	1
																																					2	1	2	3			1	6	6	3
																																					1	1	0	4			1	21	3	0
																																					2	1	2	0			3	7	5	1
																																					3	1	2	2			5	2	3	1
																																					3	4	2	0			3	19	9	2
																																					0	0	3	4			0	1	0	1
																																					2	4	4	1			1	12	2	2
																																					1	0	1	1			1	4	3	0
																																					0	2	2	0			2	0	1	0
																																					0	1	10	0			0	6	3	0
																																					1	3	4	3			1	0	2	1
																																					0	2	2	3			0	4	6	0
																																					1	1	1	2			2	15	3	0
																																					0	3	2	3			4	2	4	1
																																					0	4	4	0			0	5	6	0
																																					0	3	7	1			1	0	4	3
																																					0	0	4	0			2	4	2	3
																																					1	1	0	3			1	4	6	0
																																					1	3	1	1			2	0	4	0
																																					1	0	2	1			4	7	2	1
																																					2	4	4	0			3	10	3	0
																																					0	3	5	3			2	7	5	0
																																					1	3	4	1			2	8	4	2
																																					0	1	0	3			2	3	6	2
																																					2	2	1	0			2	5	4	1
																																					2	1	2	2			1	0	2	1
																																					1	0	1	0			4	1	1	0
																																					6	1	7	2			1	1	5	4
																																					1	3	2	2			2	9	7	2
																																					2	0	2	2			0	14	5	0
																																					0	0	1	1			1	18	6	1
																																					2	0	3	3			3	0	3	0
																																					1	1	2	1			0	0	5	0
																																					0	1	1	2			3	18	2	0
																																					3	1	1	1			1	17	5	0
																																					5	8	2	0			2	0	3	0
																																					1	4	4	2			1	0	2	0
																																					0	5	8	2			3	0	6	1
																																					2	0	0	4			1	7	6	0
																																					0	1	2	0			1	0	5	0
																																					4	6	5	0			3	2	1	0
																																					0	0	2	1			2	3	3	0
																																					3	0	0	2			2	12	5	1
																																					1	2	5	4			1	1	1	1
																																					1	1	2	2			3	13	11	1
																																					3	1	2	1			3	2	6	0
																																					3	0	2	4			5	1	2	1
																																					1	1	3	3			2	13	8	0
																																					0	0	7	0			2	6	3	1
																																					2	1	4	0			4	19	5	0
																																					3	2	3	0			1	14	5	0
																																					4	4	4	1			3	11	5	0
																																					0	1	6	0			2	0	4	1
																																					6	0	6	0			2	17	3	1
																																					0	2	5	0			2	0	4	1
																																					1	1	2	1			5	14	4	0
																																					0	0	0	0			1	6	3	1
																																					2	1	0	1			1	0	7	3
																																					4	0	6	1			3	0	2	1
																																					1	1	3	2			2	9	5	0
																																					2	6	0	8			1	1	3	0
																																					3	4	2	1			1	17	4	1
																																					0	0	2	1			4	1	5	2
																																					0	0	2	1			1	0	5	0
																																					5	2	2	0			1	6	3	0
																																					5	0	5	1			3	20	9	0
																																					2	1	3	3			3	27	5	0
																																					3	7	1	1			2	14	4	1
																																					4	0	2	2			1	13	3	0
																																					2	2	1	2			1	19	8	0
																																					2	4	3	0			2	20	4	0
																																					0	2	6	2			0	3	4	1
																																					1	3	1	2			2	15	8	1
																																					2	4	2	1			4	0	7	0
																																					1	0	1	3			3	21	4	0
																																					2	5	1	2			0	27	3	0
																																					2	0	3	1			2	17	2	1
																																					0	2	1	3			2	19	8	1
																																					0	1	1	1			3	17	6	0
																																					1	2	4	2			1	25	5	2
																																					3	2	1	8			0	7	2	4
																																					1	0	4	0			7	6	4	0
																																					1	2	4	1			5	0	3	0
																																					0	0	2	1			0	19	2	0
																																					0	6	3	1			1	3	5	1
																																					3	3	1	1			0	29	5	0
																																					3	0	1	1			1	1	1	0
																																					1	4	1	5			0	17	5	0
																																					3	4	1	1			1	14	0	1
																																					2	0	3	2			3	21	1	1
																																					9	0	1	3			2	14	2	1
																																					6	0	2	1			1	20	2	1
																																					1	1	4	4			0	4	5	0
																																					1	3	3	0			2	21	3	0
																																					2	0	2	2			0	1	3	0
																																					0	0	1	0			2	13	10	2
																																					2	5	4	0			0	12	0	2
																																					2	2	4	1			2	13	4	0
																																					3	2	1	3			0	1	6	0
																																					1	5	0	1			2	11	5	0
																																					3	1	1	1			3	11	10	1
																																					0	4	0	0			3	19	5	0
																																					0	0	1	3			1	0	4	0
																																					2	2	1	0			3	13	4	0
																																					3	2	0	1			0	16	1	0
																																					2	4	0	0			2	15	8	1
																																					1	3	1	2			3	17	3	0
																																					3	4	3	0			0	1	5	0
																																					1	5	8	0			3	31	2	0
																																					2	3	0	0			1	28	4	1
																																					0	0	4	0			2	15	5	0
																																					0	0	3	0			2	5	6	2
																																					1	1	7	0			4	11	5	1
																																					0	0	6	2			2	14	1	0
																																					4	2	2	0			1	7	4	1
																																					0	2	3	0			1	0	4	1
																																					9	0	2	0			3	18	5	1
																																					3	6	2	0			1	0	13	1
																																					0	7	2	4			0	6	10	1
																																					0	1	2	0			1	0	3	0
																																					1	0	1	2			1	13	2	2
																																					0	1	4	1			0	2	2	1
																																					3	1	1	2			2	1	9	0
																																					2	1	6	0			5	10	16	0
																																					3	0	2	4			0	8	6	0
																																					1	0	1	2			3	1	3	1
																																					4	0	0	1			2	0	4	1
																																					3	7	1	1			1	21	5	0
																																					0	0	1	0			0	1	5	1
																																					1	0	1	3			3	17	4	0
																																					0	3	1	1			3	13	7	0
																																					2	0	0	1			0	13	5	0
																																					5	3	2	2			6	12	8	1
																																					0	3	6	1			0	0	3	0
																																					4	3	3	0			1	9	7	0
																																					3	1	3	2			3	14	2	0
																																					6	8	1	0			4	1	4	0
																																					2	1	3	0			3	7	5	1
																																					0	2	7	3			2	1	4	1
																																					2	0	1	0			1	3	7	0
																																					2	1	2	1			3	0	6	1
																																					6	3	4	4			1	19	3	0
																																					1	0	0	0			1	12	3	0
																																					4	2	1	0			2	0	4	0
																																					6	3	2	3			3	1	7	1
																																					1	2	1	4			1	9	3	1
																																					0	6	2	1			1	9	5	1
																																					2	5	2	0			2	12	5	0
																																					2	4	4	2			2	9	4	1
																																					1	0	2	0			3	11	4	0
																																					2	6	2	0			2	3	3	1
																																					2	1	5	0			1	1	2	0
																																					1	2	2	3			3	1	6	1
																																					6	5	1	2			1	9	7	0
																																					0	1	1	1			0	3	10	2
																																					2	5	1	0			3	13	4	0
																																					2	3	1	1			5	13	6	0
																																					0	1	0	0			0	7	6	0
																																					3	1	2	2			4	4	4	0
																																					0	2	2	0			2	5	4	0
																																					0	2	0	1			1	4	5	2
																																					1	2	1	0			4	0	5	1
																																					2	5	1	1			1	0	5	0
																																					3	8	2	0			0	5	3	1
																																					1	6	2	4			3	6	3	3
																																					7	2	4	2			3	10	5	0
																																					6	0	5	1			5	8	6	1
																																					1	9	0	4			2	3	7	0
																																					4	1	2	0			1	0	6	1
																																					1	7	2	0			2	7	3	0
																																					5	0	3	0			2	6	4	1
																																					0	2	0	1			0	2	5	1
																																					0	1	5	0			1	19	4	0
																																					0	5	4	2			2	13	3	1
																																					0	1	5	0			2	0	5	0
																																					0	4	1	2			1	1	1	1
																																					1	1	2	0			4	0	7	0
																																					5	0	0	0			4	16	3	1
																																					2	3	4	0			5	7	6	0
																																					0	4	3	4			2	4	5	0
																																					0	0	7	1			1	11	4	0
																																					2	1	3	0			2	1	1	0
																																					1	3	2	3			3	1	5	0
																																					4	0	6	3			2	2	6	0
																																					5	1	3	4			1	0	4	1
																																					0	1	4	3			3	1	5	1
																																					1	4	6	0			1	1	2	2
																																					5	1	3	3			3	20	3	0
																																					1	0	3	2			8	4	3	1
																																						0	2	0			3	0	3	1
																																					2	2	3	2			3	11	6	2
																																					1	1	2	1			3	0	6	2
																																					7	8	7	4			4	6	5	0
																																					0	0	2	0			4	9	5	0
																																					4	5	2	0			5	14	7	0
																																					2	1	1	2			3	2	3	0
																																					0	5	5	0			3	11	5	0
																																					3	2	5	2			4	16	6	0
																																					0	1	3	0			2	13	7	1
																																					0	0	0	0			1	22	5	0
																																					0	0	3	2			2	12	2	1
																																					4	3	4	0			8	17	5	0
																																					3	1	3	4			2	7	3	1
																																					0	1	4	0			3	0	4	2
																																					1	2	1	0			3	14	3	0
																																					6	3	3	3			2	16	5	0
																																					0	0	7	1			2	7	6	0
																																					0	2	2	2			3	18	6	1
																																					1	0	2	0			5	2	4	0
																																					0	3	0	0			0	0	5	0
																																					4	1	2	0			3	11	1	0
																																					2	1	1	0			3	0	6	0
																																					4	0	5	0			4	6	5	0
																																					1	0	2	0			2	3	4	3
																																					2	0	4	1			3	1	6	2
																																					0	10	2	1			2	0	4	1
																																					3	1	1	1			1	0	5	0
																																						7	6	0			0	17	3	1
																																					2	14	2	0			4	2	4	0
																																					0	0	1	1			1	28	2	2
																																					0	1	1	0			1	17	5	0
																																					0	0	3	4			3	6	5	1
																																					1	2	1	0			8	3	2	1
																																					0	3	0	0			2	1	5	1
																																					0	2	0	2			0	1	5	0
																																					1	5	2	2			1	0	1	2
																																					1	0	0	1			2	0	5	1
																																					7	3	4	2			3	2	5	0
																																					4	2	3	0			2	2	5	1
																																					4	2	4	0			2	15	4	0
																																					2	2	1	0			2	12	5	0
																																					2	1	2	0			1	8	4	1
																																					2	1	0	1			3	1	8	0
																																					1	1	2	0			0	16	5	1
																																					0	3	1	2			0	13	5	1
																																					2	0	1	0			3	4	6	0
																																					1	1	1	0			2	1	5	0
																																					3	10	0	0			2	0	3	0
																																					0	1	2	0			0	10	4	0
																																					1	3	0	0			1	3	8	0
																																					4	0	0	1			1	1	4	0
																																					3	7	0	0			1	2	4	0
																																					1	0	2	1			1	17	4	0
																																					8	5	3	0			5	5	1	0
																																						3	3	1			1	12	2	1
																																					0	6	2	0			1	0	4	0
																																					0	1	2	0			5	1	4	2
																																					0	0	0	1			2	0	10	0
																																					1	3	6	1			3	16	2	0
																																					1	0	5	0			0	0	5	1
																																					2	1	6	2			1	18	2	2
																																					0	0	0	0			0	7	4	0
																																					1	0	4	2			3	1	2	0
																																					1	0	2	0			1	6	3	0
																																					6	0	1	0			2	3	5	0
																																					0	4	3	1			0	6	6	0
																																					8	5	4	0			0	19	3	0
																																					2	0	2	0			2	3	7	0
																																					1	1	3	2			4	12	3	0
																																					2	0	2	1			3	14	5	0
																																					1	1	0	0			4	2	7	0
																																					0	2	4	0			0	0	2	0
																																					1	1	0	1			2	15	7	0
																																					2	2	1	1			2	21	3	0
																																					4	0	2	0			3	0	6	0
																																					3	0	2	0			4	9	7	0
																																					1	0	0	0			0	1	2	1
																																					1	0	5	5			1	1	5	2
																																					0	5	2	0			2	2	7	0
																																					0	2	3	0			3	11	3	0
																																					2	2	3	0			3	20	5	1
																																					0	3	0	1			0	17	7	0
																																					0	4	0	0			3	3	8	0
																																					1	0	2	2			4	2	7	1
																																					3	6	2	0			2	16	5	0
																																					0	0	0	1			4	2	5	0
																																					0	2	3	0			2	3	3	1
																																					2	5	0	1			2	13	6	2
																																					0	5	3	0			2	14	6	0
																																					0	1	2	1			0	16	4	1
																																					7	2	1	0			6	24	7	1
																																					0	2	0	2			0	25	5	0
																																					0	4	0	0			0	0	1	0
																																					8	0	2	1			2	9	4	0
																																					1	0	0	0			2	17	7	0
																																					1	4	3	0			3	4	5	0
																																					4	0	4	0			2	17	3	0
																																					2	2	0	0			0	1	5	0
																																					5	5	5	2			4	12	2	0
																																					1	0	2	1			1	6	4	2
																																					0	0	2	1			3	20	7	1
																																					9	4	2	0			1	8	8	0
																																					1	1	2	3			2	18	6	0
																																					0	4	3	0			3	12	10	1
																																					3	0	2	1			2	8	4	0
																																					1	2	3	0			0	7	5	0
																																					1	2	0	0			3	11	6	0
																																					1	0	0	2			2	0	7	0
																																					1	2	1	2			2	8	7	0
																																					9	0	0	1			0	15	4	0
																																					0	2	6	1			0	2	5	1
																																					0	2	2	3			1	14	3	2
																																					4	6	0	3			1	15	5	0
																																					0	5	4	0			0	13	6	0
																																					0	6	0	0			1	0	4	1
																																					2	4	1	0			0	20	2	0
																																					0	5	3	0			0	2	4	0
																																					0	1	2	0			1	14	6	0
																																					2	0	3	0			2	14	6	0
																																					0	0	2	0			2	16	4	0
																																					1	1	2	0			0	21	4	0
																																					1	3	0	2			0	0	4	0
																																					0	7	1	0			0	11	4	1
																																					1	7	0	3			1	17	5	0
																																					0	1	0	3			1	0	5	0
																																					0	8	6	1			1	14	4	0
																																					1	1	3	0			0	0	6	0
																																					0	2	1	1			1	17	5	0
																																					0	0	1	0			1	7	2	0
																																					0	1	1	0			1	14	8	0
																																					2	1	3	0			5	7	4	0
																																					8	4	1	0			1	14	7	0
																																					2	9	2	4			1	25	5	0
																																					0	2	0	0			0	19	7	0
																																					3	0	1	0			1	20	3	1
																																					2	2	3	0			2	9	7	0
																																					0	6	3	1			1	19	10	0
																																					5	1	0	1			4	16	9	0
																																					1	0	0	2			3	20	7	0
																																					1	0	2	2			3	4	7	2
																																					0	1	0	3			2	0	5	0
																																					0	4	1	1			3	14	9	1
																																					1	3	1	0			3	15	4	0
																																					0	0	2	0			4	0	6	3
																																					8	0	0	0			0	19	4	1
																																					1	1	2	0			1	10	14	0
																																					0	3	2	2			2	19	4	2
																																					3	4	1	1			2	8	6	1
																																					2	0	3	1			2	20	7	0
																																					0	3	0	1			2	13	7	2
																																					0	3	5	0			1	16	3	0
																																					1	1	4	0			2	21	6	1
																																					6	2	0	1			3	12	8	1
																																					0	3	0	0			2	1	4	2
																																					2	5	2	0			2	22	6	2
																																					2	2	2	0			1	24	2	1
																																					0	4	2	1			1	3	1	0
																																					2	2	0	2			4	16	6	0
																																					1	0	1	0			2	17	1	0
																																					3	1	0	0			0	11	5	3
																																					0	0	3	0			3	22	4	0
																																					2	1	0	0			0	10	6	1
																																					0	2	2	1			4	0	4	0
																																					1	4	4	0			0	26	6	0
																																					0	0	1	0			0	7	7	1
																																					1	2	3	0			2	4	2	0
																																					2	2	1	1			3	1	6	2
																																					1	1	2	0			0	24	5	2
																																					1	0	0	3			0	0	4	1
																																					0	1	4	0			0	7	5	1
																																					3	0	0	3			4	20	6	1
																																					1	4	4	5			1	9	4	0
																																					2	3	4	0			0	2	4	2
																																					2	1	2	1			0	19	4	0
																																					2	0	3	2			0	16	7	1
																																					3	6	0	0			2	17	5	1
																																					0	2	2	2			2	8	4	0
																																					1	0	1	1			1	12	9	0
																																					1	1	3	1			1	20	4	2
																																					2	0	2	2			0	15	2	2
																																					0	1	1	1			2	20	9	2
																																					0	3	4	0			3	17	7	1
																																					0	1	3	1			4	14	2	0
																																					0	9	3	0			1	17	7	1
																																					0	3	4	0			0	0	2	1
																																					0	2	4	0			4	2	4	2
																																					1	3	1	0			0	6	5	3
																																					1	6	2	1			3	18	2	1
																																					4	0	2	0			0	16	4	3
																																					3	0	2	0			3	21	5	1
																																					1	2	4	0			2	5	6	5
																																					3	2	5	0			2	19	1	0
																																					1	1	0	0			1	24	2	1
																																					2	4	2	0			0	24	8	4
																																					0	0	1	1			2	19	4	0
																																					3	1	5	0			3	0	4	2
																																					1	0	2	0			2	8	7	3
																																					3	0	3	0			2	20	6	1
																																					0	7	1	2			4	15	2	4
																																					4	4	5	2			1	4	2	0
																																					0	1	5	1			2	8	2	2
																																					0	2	1	0			0	0	3	2
																																						3	4	0			0	17	4	1
																																					0	7	4	1			3	22	6	3
																																					0	4	1	1			1	10	4	1
																																					1	4	2	0			1	9	4	0
																																					0	4	1	2			2	19	6	0
																																					0	4	2	0			0	37	3	2
																																					7	1	3	0			0	13	4	3
																																					1	3	2	0			0	21	8	3
																																					0	0	1	0			1	8	3	2
																																					0	5	2	0			2	6	4	0
																																					3	4	1	1			1	8	6	0
																																					0	0	1	0			1	1	7	2
																																					3	4	1	0			0	11	4	0
																																					0	0	6	0			0	14	3	0
																																					1	8	2	2			0	12	5	1
																																					6	1	2	1			4	0	7	1
																																					1	0	5	0			1	12	9	2
																																					0	2	1	0			0	22	4	1
																																					2	0	3	3			3	7	4	2
																																					0	0	5	2			3	0	7	1
																																					2	1	4	0			0	12	7	2
																																					0	8	4	1			4	6	5	1
																																					3	2	3	0			0	3	5	1
																																					0	0	1	1			2	9	4	1
																																					1	0	2	1			0	14	4	1
																																					0	4	3	1			3	13	2	1
																																					2	5	2	1			1	0	5	2
																																					1	4	3	0			5	0	9	2
																																					4	4	4	0			0	4	4	1
																																					2	2	2	0			0	8	4	0
																																					0	0	4	0			5	11	7	4
																																					0	1	1	0			1	8	8	1
																																					1	0	5	0			4	10	1	3
																																					9	0	1	2			3	3	6	0
																																					4	5	2	0			3	0	4	1
																																					0	0	1	0			1	8	4	5
																																					3	4	0	0			5	9	7	3
																																					2	0	4	1			3	7	14	1
																																					2	1	6	1			1	34	4	2
																																					0	0	1	0			0	16	4	0
																																					7	0	1	1			4	11	5	0
																																					0	3	2	0			0	12	4	0
																																					3	0	0	3			3	5	6	2
																																					9	3	4	1			3	18	6	1
																																					1	0	2	0			3	4	5	2
																																					2	0	3	0			3	19	9	2
																																					1	1	1	0			4	10	4	0
																																					0	1	3	0			5	24	2	3
																																					0	1	4	0			3	0	2	1
																																					1	5	4	2			0	20	2	4
																																					5	0	2	0			3	6	6	3
																																					0	4	1	0			0	18	5	2
																																					5	2	2	0			1	8	6	0
																																					2	2	0	1			1	2	4	2
																																					0	2	2	2			2	0	4	2
																																					1	3	2	0			3	13	4	3
																																					2	1	2	0			0	14	5	3
																																					2	4	6	3			3	5	3	2
																																					0	4	2	4			2	14	6	0
																																					3	0	5	0			3	16	2	0
																																					0	1	3	2			0	14	10	1
																																					3	0	4	0			3	9	3	2
																																					0	0	5	0			2	2	4	2
																																					0	2	3	1			5	15	3	2
																																					2	3	3	1			0	14	4	3
																																					1	0	3	1			1	16	5	1
																																					0	3	2	2			3	0	2	1
																																					0	7	0	2			3	25	2	1
																																					2	1	1	1			2	9	2	2
																																					2	1	2	0			2	0	5	1
																																					1	1	2	2			1	18	5	1
																																					6	1	2	1			4	11	4	0
																																					1	1	0	0			0	12	4	0
																																					1	3	0	3			4	17	5	0
																																					0	6	4	1			2	7	3	1
																																					0	2	3	0			3	6	2	4
																																					3	0	1	2			1	16	2	4
																																					1	1	2	2			3	23	4	1
																																						2	2	0			0	12	3	2
																																					0	2	2	0			0	23	2	1
																																					1	0	2	0			3	15	8	1
																																					0	4	0	0			1	12	4	3
																																					0	6	7	1			1	5	2	4
																																					0	3	3	0			2	7	3	2
																																					6	0	1	1			1	0	11	1
																																					0	6	3	0			1	12	5	0
																																					0	3	1	0			0	10	5	3
																																					3	3	1	1			3	10	4	2
																																					1	0	0	1			5	9	3	1
																																					0	3	0	2			5	11	4	2
																																					0	0	1	3			0	1	5	3
																																					2	5	1	2			7	12	3	0
																																					1	0	5	0			3	14	13	2
																																					1	10	4	0			4	11	2	2
																																					1	1	2	1			0	13	5	3
																																					0	0	0	0			9	7	3	4
																																					3	4	2	1			2	11	0	0
																																					1	1	3	1			2	11	2	3
																																					1	2	2	1			0	15	2	2
																																					3	0	3	0			0	15	6	0
																																					0	0	2	1			1	12	4	1
																																					0	2	3	1			0	1	4	1
																																					0	4	2	2			0	12	3	2
																																					0	0	3	0			0	13	5	0
																																					1	1	1	1			1	10	3	1
																																					1	5	1	1			0	11	2	0
																																					1	5	2	1			1	12	5	0
																																					1	5	3	0			0	8	4	0
																																					4	2	2	1			1	20	4	2
																																					1	0	2	0			0	19	2	3
																																					1	3	0	2			3	9	0	3
																																					0	4	2	1			1	2	3	0
																																					2	0	6	3			6	16	2	1
																																					0	0	3	2			3	15	5	3
																																					3	0	4	0			0	16	5	1
																																					0	0	1	1			0	14	4	1
																																					1	3	1	0			0	18	4	4
																																					3	1	1	0			0	2	3	1
																																					7	4	0	3			3	10	3	2
																																					2	0	1	1			4	20	11	1
																																					4	1	3	1			0	17	2	2
																																					0	3	0	2			3	5	2	0
																																					3	0	1	1			0	14	3	1
																																					0	8	1	0			0	13	5	0
																																					0	5	3	1			6	0	5	0
																																					0	6	0	3			6	21	3	3
																																					1	1	5	1			0	8	3	0
																																					1	0	0	1			2	2	2	0
																																					0	8	1	3			4	17	1	3
																																					1	2	3	0			1	22	4	1
																																					0	3	5	1			4	11	4	0
																																					0	0	0	2			1	9	6	0
																																					3	0	3	1			6	24	6	1
																																					1	4	2	0			2	4	2	0
																																					2	0	3	0			2	25	4	1
																																					1	0	1	0			0	22	4	0
																																					1	0	3	0			5	8	3	0
																																					3	0	0	0			4	11	4	1
																																					1	7	3	0			0	13	3	0
																																					2	5	5	1			3	12	2	3
																																					0	1	2	0			1	2	3	2
																																					6	2	6	2			4	11	1	0
																																					1	3	3	1			0	13	7	1
																																					2	7	4	1			3	12	7	3
																																					2	1	5	0			6	14	3	0
																																					3	1	1	2			1	0	3	2
																																					0	5	4	1			0	11	4	1
																																					0	0	2	1			3	24	1	3
																																					0	1	1	0			1	12	5	1
																																					0	0	3	3			1	6	2	0
																																					1	0	1	1			1	14	7	0
																																					3	1	2	0			2	15	3	1
																																					1	5	4	3			2	0	2	0
																																					0	3	2	0			1	2	3	1
																																					0	0	2	0			1	23	4	1
																																					0	3	0	0			2	7	3	1
																																					0	1	4	0			2	20	1	0
																																					1	2	0	2			4	1	6	1
																																					1	6	3	1			1	0	4	1
																																					1	5	0	2			0	10	5	1
																																					0	0	2	1			3	4	5	2
																																					5	0	4	1			3	18	4	3
																																					5	9	4	2			0	8	3	2
																																					0	0	5	5			3	1	2	0
																																					2	0	0	1			3	11	4	1
																																					0	5	1	2			0	13	2	2
																																					2	3	4	1			1	25	4	3
																																					3	3	2	0			2	12	7	0
																																					2	1	4	1			3	19	6	1
																																					0	10	4	0			2	12	6	2
																																					0	0	1	2			3	8	6	2
																																					1	0	2	0			1	12	5	0
																																					0	4	3	0			1	12	7	2
																																					1	4	2	0			3	0	1	0
																																					0	3	1	0			1	14	10	1
																																					6	3	1	2			1	7	4	1
																																					3	2	2	0			1	12	4	0
																																					1	1	1	0			1	14	2	2
																																					3	1	1	1			2	40	2	4
																																					0	5	1	0			2	0	3	2
																																					0	2	1	1			3	22	6	1
																																					0	3	1	4			0	6	6	1
																																					4	3	2	0			1	10	5	2
																																					1	10	1	2			1	6	4	2
																																					0	1	2	0			0	3	8	0
																																					2	0	1	1			1	3	12	3
																																					2	6	0	1			0	9	5	3
																																					2	3	1	1			0	11	8	0
																																					1	4	2	0			0	13	7	0
																																					1	2	0	0			3	0	8	0
																																					0	1	2	2			2	8	3	0
																																					3	4	2	1			5	33	4	3
																																					2	1	2	3			1	12	3	0
																																					0	3	1	1			1	1	6	3
																																					1	2	5	1			5	1	4	0
																																					0	0	2	1			2	8	5	1
																																					2	0	1	0			0	4	5	3
																																					2	1	2	1			0	22	7	2
																																					0	0	2	1			1	7	10	0
																																					0	3	2	2			0	11	3	1
																																					1	1	0	4			2	15	7	0
																																					0	3	1	0			1	12	3	1
																																					1	1	2	1			2	10	1	2
																																					2	5	0	1			1	6	4	0
																																					5	9	1	0			4	8	2	0
																																					0	1	2	2			3	1	2	4
																																					1	0	1	0			4	26	3	0
																																					1	1	5	1			2	16	4	1
																																					0	1	1	0			0	7	5	0
																																					0	1	2	1			1	8	6	2
																																					0	1	2	6			0	10	3	1
																																					1	0	3	0			0	10	7	1
																																					1	4	2	0			1	8	4	0
																																					0	3	2	0			1	6	6	3
																																					0	2	1	0			0	0	3	1
																																					1	2	1	0			0	13	4	0
																																					2	10	1	2			4	9	3	1
																																					4	2	3	0			0	6	10	0
																																					0	1	2	1			4	8	3	2
																																					0	0	0	0			0	13	4	0
																																					0	1	7	1			1	14	8	0
																																					0	0	1	0			1	9	4	1
																																					1	3	0	3			2	13	0	2
																																					0	4	2	0			2	4	4	1
																																					1	2	2	4			0	5	2	0
																																					0	1	1	1			2	1	9	1
																																					0	0	1	0			3	12	7	0
																																					2	4	0	2			2	0	4	2
																																					2	1	2	1			0	14	4	0
																																					0	0	3	0			1	10	6	2
																																					2	1	0	2			2	21	2	1
																																					1	0	1	2			4	11	3	0
																																					4	0	2	2			1	16	9	0
																																					1	0	3	3			3	4	3	2
																																					3	3	1	0			1	0	4	3
																																					1	3	0	2			0	25	7	2
																																					1	2	0	2			1	14	4	0
																																					2	2	2	0			4	10	4	2
																																					1	1	2	0			4	10	3	2
																																					2	0	1	2			3	11	7	2
																																					0	4	0	0			2	24	5	2
																																					0	2	1	0			4	7	5	1
																																					0	0	1	0			0	11	3	1
																																					4	1	0	1			1	34	3	2
																																					0	0	0	0			3	9	5	2
																																					3	2	0	1			1	15	4	1
																																					1	5	1	2			3	13	4	0
																																					1	2	2	2			0	3	5	3
																																					0	3	5	0			2	11	1	1
																																					0	0	0	0			1	10	8	1
																																					0	10	3	0			0	11	5	0
																																					0	1	1	1			0	15	6	5
																																					0	3	2	1			3	2	5	1
																																					0	1	1	0			2	5	5	0
																																					2	1	0	0			0	11	6	0
																																					0	0	0	1			3	11	3	3
																																					1	2	2	0			0	6	5	2
																																					1	1	1	1			2	12	4	4
																																					0	4	1	0			2	0	6	0
																																					0	0	1	1			2	8	5	0
																																					0	1	2	1			5	3	3	0
																																					0	3	0	1			2	10	4	2
																																					0	1	1	0			2	8	3	0
																																					4	1	2	0			4	22	8	1
																																					0	1	1	1			0	4	4	2
																																					1	1	1	1			5	11	3	2
																																					0	3	6	1			0	17	6	0
																																					3	2	1	0			1	21	7	0
																																					0	2	2	1			1	10	3	1
																																					0	3	0	0			3	10	6	0
																																					0	1	2	0			1	0	5	1
																																					0	2	4	2			3	8	7	2
																																					3	3	2	1			2	10	3	2
																																					0	1	1	1			1	0	3	0
																																					3	2	3	1			1	11	3	4
																																					0	3	1	0			3	10	7	0
																																					0	2	1	1			1	7	5	0
																																					0	0	1	3			0	14	4	0
																																					4	0	0	1			1	11	6	2
																																					0	6	0	1			5	19	5	2
																																					1	1	3	3			4	8	3	2
																																					0	6	1	2			7	2	4	2
																																					0	0	0	1			2	2	3	2
																																					3	0	0	1			4	4	2	3
																																					0	1	0	0			3	23	4	1
																																					0	1	4	3			2	0	2	0
																																					0	0	0	2			4	14	4	4
																																					0	1	5	2			5	4	2	2
																																					0	2	5	1			1	9	3	2
																																					0	6	1	0			2	11	5	0
																																					4	0	0	0			0	3	4	0
																																					1	4	2	0			0	11	5	1
																																					2	0	1	0			0	20	5	2
																																					4	4	0	0			1	12	3	0
																																					4	3	3	1			1	12	6	0
																																					2	0	2	0			0	11	5	0
																																					0	2	2	2			1	17	3	1
																																					1	2	3	0			1	11	5	3
																																					0	1	0	0			2	14	4	2
																																					0	2	5	0			2	5	4	0
																																					1	3	3	0			0	21	4	0
																																					4	5	1	0			1	16	5	3
																																					0	3	0	3			4	24	2	1
																																					3	0	1	2			1	7	4	2
																																					4	3	0	3			5	2	8	2
																																					4	4	2	1			4	15	7	0
																																					2	2	3	0			0	5	5	1
																																					0	1	1	1			1	13	5	1
																																					3	9	1	2			2	3	2	1
																																						5	5	0			2	8	2	3
																																					2	3	1	0			3	15	3	0
																																					2	3	0	0			2	3	4	2
																																					0	9	0	2			5	2	3	0
																																					8	0	2	3			3	13	3	0
																																					3	0	1	1			2	1	4	0
																																					1	7	1	0			2	8	7	1
																																					4	2	3	1			2	16	4	3
																																					1	0	0	0			1	12	6	0
																																					0	5	0	0			3	5	5	2
																																					1	2	0	0			5	10	6	1
																																					1	8	0	1			2	13	3	1
																																					0	0	1	0			2	17	6	2
																																					2	2	6	0			1	5	3	2
																																					0	3	0	0			2	24	6	1
																																					1	8	0	0			2	13	5	4
																																					2	5	0	0			1	10	4	0
																																					1	3	1	1			4	10	6	1
																																					0	0	2	1			3	4	2	0
																																					4	4	0	0			1	10	2	0
																																					2	1	0	2			3	1	7	1
																																					0	5	3	1			2	13	4	3
																																					0	2	0	0			2	10	6	1
																																					2	0	1	0			2	19	6	2
																																					0	1	2	1			0	11	6	1
																																					4	8	1	1			3	8	4	1
																																					1	5	1	2			2	3	12	0
																																					1	0	3	1			1	13	6	0
																																					1	3	4	1			3	11	2	1
																																					0	7	1	0			4	9	0	0
																																					0	1	6	0			5	18	2	6
																																					3	1	3	0			4	9	3	1
																																					0	0	3	0			4	11	7	3
																																					0	5	3	3			4	12	3	0
																																					0	2	1	0			3	8	7	0
																																					0	5	5	1			5	2	8	1
																																					1	0	1	0			3	20	4	1
																																					0	0	0	0			2	19	5	3
																																					0	0	5	2			4	16	8	2
																																					0	1	0	0			2	18	0	1
																																					1	5	2	1			3	12	4	1
																																					1	1	2	1			5	3	5	0
																																					3	1	1	1			3	11	13	0
																																					1	2	0	0			7	16	5	1
																																					0	0	0	1			4	11	2	1
																																					1	1	3	1			2	10	0	1
																																					1	2	3	1			0	7	2	7
																																					1	1	2	0			1	13	2	1
																																					0	2	3	1			3	11	4	4
																																					0	2	1	1			4	11	6	1
																																					1	3	3	0			2	1	5	1
																																					0	0	3	0			2	18	4	0
																																					0	3	1	0			5	5	7	0
																																					0	8	3	0			3	14	4	4
																																					0	3	4	0			4	5	11	1
																																					1	0	4	1			4	0	5	1
																																					0	12	2	0			3	13	1	2
																																					2	3	3	2			2	1	2	1
																																					0	0	4	0			2	26	2	2
																																					0	2	0	1			8	16	6	2
																																					1	1	7	1			3	12	4	1
																																					0	1	3	0			2	13	2	1
																																					0	4	0	1			3	12	4	2
																																					1	3	3	0			2	10	5	1
																																					0	2	1	1			3	10	5	4
																																					0	2	0	2			0	15	6	1
																																					1	2	5	0			3	11	3	0
																																						5	3	0			6	4	7	1
																																					1	3	0	0			2	13	3	1
																																					1	2	1	0			3	15	6	1
																																					0	3	6	1			0	27	5	1
																																					0	0	6	1			1	12	5	0
																																					0	3	3	0			2	13	9	0
																																					1	3	1	1			0	19	7	2
																																					0	0	0	0			2	17	5	3
																																					1	2	3	0			4	2	2	3
																																					2	3	1	2			0	15	12	2
																																					2	1	2	0			2	0	4	2
																																					0	2	1	0			2	18	4	1
																																					0	0	0	1			0	13	4	3
																																					0	2	0	0			1	19	5	1
																																					0	0	4	1			2	14	4	2
																																					0	0	2	2			3	0	4	0
																																					1	0	2	1			2	13	5	2
																																					1	3	2	1			5	15	3	3
																																					0	2	6	0			6	0	7	0
																																					0	0	1	2			0	37	9	1
																																					2	4	0	1			2	14	3	1
																																					0	6	2	0			1	23	3	1
																																					1	1	4	0			5	13	7	1
																																					0	7	2	0			0	16	3	0
																																					0	0	4	3			2	12	4	0
																																					1	1	0	0			1	0	2	1
																																					1	5	5	0			3	13	7	0
																																					0	2	4	1			1	9	5	2
																																					0	1	3	0			4	16	0	0
																																					2	3	3	0			0	8	6	1
																																					0	1	1	1			3	16	11	0
																																					5	2	3	1			2	15	5	0
																																					4	0	1	0			2	8	6	3
																																					2	1	2	0			0	27	8	2
																																					0	0	2	1			1	0	7	0
																																					1	4	3	0			2	0	11	7
																																					0	9	6	0			1	8	5	0
																																					0	0	1	0			9	14	3	1
																																					7	0	2	2			2	26	4	0
																																					3	5	1	0			4	1	2	1
																																					1	0	0	0			3	11	5	1
																																					3	1	0	1			0	8	4	1
																																					0	1	2	3			3	23	6	2
																																					1	1	2	0			1	11	5	4
																																					2	14	0	2			1	0	4	0
																																					1	7	0	2			3	11	2	2
																																					3	1	1	1			4	18	5	1
																																					6	2	4	4			1	24	4	0
																																					1	1	4	0			2	8	5	1
																																					1	0	1	0			2	17	6	4
																																					1	2	4	2			3	16	15	0
																																					1	4	1	0			4	15	4	4
																																					0	2	4	0			3	12	4	0
																																					1	4	2	1			2	15	10	0
																																					0	3	0	0			3	9	4	1
																																					3	0	2	1			4	19	7	1
																																					2	4	4	0			4	8	2	1
																																					0	4	2	0			4	13	5	0
																																					3	8	2	0			5	14	2	2
																																					0	2	0	0			4	13	4	1
																																					2	2	1	0			3	13	5	1
																																					3	1	0	0			2	11	5	1
																																					0	1	0	0			1	13	5	0
																																					2	5	1	0			3	9	7	2
																																					0	4	0	0			3	17	7	0
																																					1	4	0	0			3	4	6	1
																																					2	2	3	0			3	8	3	3
																																					0	3	1	1			0	21	6	3
																																					2	0	3	0			3	17	3	0
																																					1	0	0	0			2	16	4	2
																																					3	3	1	0			5	1	5	0
																																					0	3	0	3			3	13	6	1
																																					0	3	0	0			3	14	9	0
																																					0	0	0	0			2	20	6	1
																																					0	2	0	1			2	7	4	0
																																					0	2	2	1			5	18	4	3
																																					1	1	5	1			3	7	3	1
																																					2	4	2	1			2	1	4	2
																																					1	2	5	1			2	4	5	1
																																					2	2	2	0			3	4	6	1
																																					0	1	0	1			2	16	7	0
																																					0	2	1	0			0	17	4	0
																																					2	2	1	0			4	15	4	1
																																					2	3	4	0			2	9	6	1
																																					0	1	0	0			4	20	0	1
																																					2	3	4	0			2	11	4	1
																																					2	1	3	0			2	7	7	0
																																					0	8	1	2			4	16	10	0
																																					0	3	2	0			2	5	6	1
																																					0	3	3	0			3	14	4	0
																																					3	5	0	1			3	0	5	1
																																					0	3	1	0			2	2	2	1
																																					1	8	1	0			2	10	5	0
																																					0	3	3	0			4	0	2	2
																																					1	0	5	1			2	11	6	1
																																					1	1	0	1			3	17	5	3
																																					1	2	1	0			1	3	5	0
																																					0	5	0	1			2	10	7	0
																																					0	5	3	0			1	9	1	0
																																					6	3	1	0			2	1	4	0
																																					0	2	2	0			3	11	5	0
																																					1	0	2	0			2	26	8	0
																																					0	1	2	1			7	27	3	0
																																					0	3	0	0			3	13	5	1
																																					0	3	3	1			2	22	4	1
																																					0	5	4	0			2	20	7	1
																																					1	1	3	1			3	13	0	0
																																					1	1	1	0			4	25	3	0
																																					3	2	1	0			4	6	5	0
																																					2	3	5	1			2	21	7	0
																																					0	0	5	3			4	4	6	0
																																					0	4	2	1			7	0	4	0
																																					0	0	1	1			2	11	4	0
																																					5	0	2	0			4	3	2	0
																																					1	3	5	0			0	10	4	1
																																					1	12	1	0			4	6	0	0
																																					1	1	3	0			3	2	4	2
																																					0	0	0	0			1	13	4	1
																																					0	2	4	0			2	14	4	1
																																					2	4	1	1			4	16	6	1
																																					0	0	0	1			2	0	6	1
																																					1	3	0	0			3	1	3	4
																																					0	0	3	0			2	7	6	0
																																					2	1	2	0			5	9	2	0
																																					2	2	1	0			1	8	3	0
																																					1	4	3	0			3	7	5	1
																																					0	4	1	0			3	8	3	0
																																					1	6	0	0			2	11	5	0
																																					0	4	1	0			0	11	5	0
																																					0	0	5	1			0	8	3	0
																																					2	0	2	1			3	0	5	0
																																					1	3	3	1			3	19	1	1
																																					1	1	0	0			2	9	3	0
																																					0	2	0	0			3	0	6	0
																																					0	14	0	0			2	7	7	0
																																					0	7	2	0			3	14	3	0
																																					1	5	1	0			2	7	3	0
																																					0	0	0	0			3	0	3	0
																																					1	3	2	0			3	0	7	1
																																					0	3	2	0			2	10	5	0
																																					0	2	3	0			7	13	6	1
																																					1	4	1	0			3	0	2	0
																																					2	1	10	1			3	2	5	0
																																					0	2	5	0			2	9	4	0
																																					0	5	3	0			3	14	3	0
																																					0	0	2	0			3	3	3	1
																																					1	0	1	2			2	3	4	0
																																					0	6	4	0			2	11	2	0
																																					2	6	3	2			2	14	3	1
																																					0	1	2	3			4	0	3	0
																																					1	0	2	1			3	15	3	5
																																					1	3	1	1			5	10	4	0
																																					1	3	2	0			0	13	0	1
																																					3	1	6	0			3	16	6	2
																																					1	0	5	0			4	32	4	1
																																					0	1	2	1			2	12	1	0
																																					1	2	3	1			3	8	4	1
																																					0	5	3	0			5	12	4	0
																																					1	1	1	0			1	12	4	1
																																					2	3	0	1			4	9	3	1
																																					1	3	5	0			1	14	2	3
																																					0	1	1	0			2	20	3	0
																																					2	2	2	2			1	12	13	0
																																					0	0	0	1			2	11	5	0
																																					3	6	1	0			2	14	7	0
																																					1	3	6	3			2	15	2	0
																																					0	2	1	0			1	0	3	1
																																					0	0	3	0			7	11	5	0
																																					0	4	2	1			2	12	3	0
																																					3	17	4	0			2	0	0	0
																																					0	3	3	0			3	19	5	1
																																					1	0	3	0			2	16	8	0
																																					0	1	0	0			4	7	3	1
																																					1	2	0	0			2	14	2	1
																																					2	2	2	0			3	1	6	2
																																					0	0	4	0			1	16	4	0
																																					1	3	5	0			3	11	3	1
																																					0	3	3	0			2	4	9	0
																																					0	0	5	1			2	12	3	0
																																					0	5	10	1			4	12	4	0
																																					3	2	4	0			2	16	2	1
																																					0	2	2	1			3	14	3	0
																																					0	5	6	0			3	21	3	1
																																					5	0	5	1			2	10	2	2
																																					0	2	6	1			2	8	4	1
																																					0	2	4	1			0	20	3	0
																																					0	0	3	1			1	0	7	2
																																					0	3	6	0			2	15	5	0
																																					0	1	8	0			3	14	7	0
																																					2	2	0	0			5	4	5	1
																																					1	17	5	0			1	17	3	0
																																					0	4	3	1			6	9	3	0
																																					0	2	2	1			2	2	4	0
																																					1	3	6	2			3	3	3	0
																																					0	1	3	0			3	1	2	3
																																					0	3	1	0			2	9	3	3
																																					2	2	3	1			1	9	1	0
																																					3	0	5	0			3	17	2	0
																																					0	0	4	1			2	2	5	2
																																					1	6	7	0			6	13	5	0
																																					0	0	2	0			4	11	2	1
																																					1	2	2	0			3	13	7	0
																																					0	2	0	0			1	21	1	3
																																					1	2	8	0			4	11	4	0
																																					0	0	1	3			1	9	6	0
																																					0	9	4	0			0	13	1	2
																																					1	0	1	1			1	14	3	2
																																					1	8	3	0			2	14	3	1
																																					2	7	5	0			1	24	4	0
																																					3	3	0	1			1	10	12	0
																																					0	0	2	1			2	6	2	0
																																					0	1	2	1			2	19	9	2
																																					1	4	2	1			0	14	7	2
																																					0	5	6	1			0	16	3	0
																																					0	0	4	0			4	50	5	0
																																					0	6	2	0			1	9	4	0
																																					3	0	3	0			2	15	5	1
																																					0	2	4	0			1	0	6	1
																																					1	5	3	0			2	17	5	0
																																					0	2	6	0			3	11	4	3
																																					0	4	4	2			2	10	13	0
																																					1	1	1	0			1	1	5	0
																																					1	7	1	0			1	7	4	1
																																					1	8	1	1			1	13	10	3
																																					3	1	2	1			1	15	6	1
																																					0	1	6	0			2	2	3	0
																																					2	7	3	0			3	1	10	0
																																					0	2	6	0			2	8	7	0
																																					0	3	4	1			6	10	9	1
																																					0	23	8	1			3	10	4	1
																																					0	0	2	0			7	16	5	2
																																					1	15	4	0			2	12	13	2
																																					0	1	1	1			3	13	4	0
																																					0	4	2	1			4	8	4	1
																																					2	2	1	2			1	14	6	1
																																					0	2	6	0			2	16	9	1
																																					2	5	6	0			2	20	9	1
																																					2	3	1	0			1	15	2	0
																																					0	4	0	0			1	8	4	0
																																					0	8	3	0			2	29	6	1
																																					2	4	0	1			2	2	11	0
																																					0	5	0	0			2	13	12	1
																																					1	3	3	0			1	3	9	0
																																					1	2	1	0			2	23	3	1
																																					1	4	0	0			3	3	3	2
																																					2	2	3	1			4	12	6	1
																																					0	1	3	0			2	11	5	2
																																					2	1	1	0			1	17	4	1
																																					2	1	5	0			2	3	6	0
																																					0	2	1	2			0	4	9	1
																																					0	5	0	0			3	14	7	0
																																					1	2	0	0			4	15	3	0
																																					4	1	0	0			2	11	3	0
																																					1	0	4	1			2	10	4	0
																																					1	1	7	0			3	2	6	1
																																					0	7	2	0			2	9	2	0
																																					2	4	4	0			0	10	5	0
																																					1	7	0	3			0	5	7	1
																																					0	2	4	0			3	11	3	1
																																					2	0	3	0			1	12	10	1
																																					1	1	5	0			3	7	13	0
																																					0	2	3	1			3	10	12	0
																																					0	8	10	0			0	19	7	0
																																					3	2	0	0			2	8	4	2
																																					0	5	1	0			0	1	7	2
																																					1	0	1	1			2	5	2	1
																																					1	3	5	0			3	10	4	0
																																					0	3	0	0			1	17	4	0
																																					1	5	3	0			1	10	3	0
																																					2	2	4	0			2	13	5	0
																																					1	2	1	1			0	25	2	1
																																					1	0	0	0			0	9	5	0
																																					2	1	0	0			2	13	6	0
																																					2	3	1	1			1	6	3	0
																																					1	8	1	0			1	2	13	0
																																					2	1	0	2			4	7	5	0
																																					1	5	2	1			3	9	8	0
																																					1	0	2	1			5	10	3	0
																																					0	0	2	1			1	32	7	0
																																					0	4	1	1			1	9	7	0
																																					2	0	2	0			1	2	8	0
																																					1	4	1	2			3	14	0	0
																																					1	0	4	0			1	14	6	0
																																					1	4	2	0			0	11	7	0
																																					0	2	2	2			2	9	9	1
																																					1	2	0	0			0	16	6	1
																																					3	0	2	0			2	3	5	1
																																					4	3	2	0			3	17	10	0
																																					1	0	0	0			1	18	3	1
																																					4	3	1	0			2	19	6	1
																																					1	1	0	1			0	14	6	1
																																					2	4	2	0			2	1	5	0
																																					0	2	1	0			1	7	0	1
																																					2	6	2	0			1	1	11	0
																																					0	6	0	0			1	15	2	2
																																					0	3	5	0			0	4	8	1
																																					1	2	1	0			2	2	5	1
																																					1	4	1	0			2	21	5	1
																																					0	7	6	0			2	10	11	0
																																					4	2	3	0			1	28	1	0
																																					0	1	1	0			0	24	3	1
																																					0	7	2	0			1	6	18	0
																																					0	5	6	0			0	2	5	0
																																					2	1	10	0			1	15	10	0
																																					1	4	4	1			2	10	4	0
																																					2	1	3	1			4	14	0	0
																																					1	2	6	0			2	23	3	1
																																					1	8	6	0			1	0	8	0
																																					2	6	4	0			3	11	7	2
																																					1	2	3	0			1	7	3	1
																																					0	2	3	0			1	13	2	2
																																					0	1	8	0			2	22	5	0
																																					0	2	6	0			1	18	6	1
																																					1	0	12	0			3	15	7	0
																																					0	3	5	1			1	8	4	0
																																					1	0	4	1			1	14	2	0
																																					0	2	5	0			6	13	5	0
																																					2	6	10	0			3	13	11	1
																																					1	2	1	1			0	26	3	2
																																					0	2	5	0			3	9	4	1
																																					6	2	3	0			1	0	8	0
																																					0	12	4	1			0	15	4	0
																																					4	2	3	0			0	14	1	1
																																					2	1	0	2			6	18	8	0
																																					0	0	1	0			1	0	7	1
																																					2	4	4	1			0	12	1	1
																																					2	8	5	2			2	14	5	1
																																					0	3	5	0			2	12	4	0
																																					0	0	5	0			2	12	11	0
																																					0	4	6	0			1	13	4	1
																																					1	2	1	0			2	0	11	0
																																					6	0	3	1			0	15	6	0
																																					5	1	6	0			1	27	6	0
																																					0	8	4	1			4	9	2	0
																																					1	3	5	0			1	6	7	1
																																					1	7	2	1			2	10	8	1
																																					1	1	6	0			2	17	4	0
																																					3	0	4	0			0	20	4	1
																																					2	0	6	0			2	17	5	0
																																						6	3	1			7	2	6	1
																																					0	0	1	1			0	8	3	1
																																					3	3	2	0			2	6	11	1
																																					2	5	4	0			3	13	4	3
																																					2	1	4	0			1	0	8	0
																																					0	7	3	1			1	16	4	0
																																					2	0	7	0			2	0	9	0
																																					0	4	8	0			4	9	5	0
																																					2	1	2	0			3	2	7	2
																																					0	0	4	1			1	11	4	0
																																					1	4	1	0			2	5	6	1
																																					0	0	0	0			0	6	6	0
																																					1	6	2	2			1	10	6	2
																																					2	0	4	0			0	12	5	0
																																					7	6	3	0			7	0	4	0
																																					2	1	0	0			3	19	8	0
																																					0	4	6	0			0	12	6	0
[truncated: 30,925 more rows]

## Sheet: Figure 5
5a							5b						5c								5e							5f												5g					5h
																													olaparib (μM)	RWPE-1			PC-3			LNCaP										olaparib (μM)	cont-sh
																													60	88.4136	88.8592	82.1747	59.0444	57.5085	64.7611	31.0638	37.6596	25.3192								0	100	100	100
																													30	92.4242	95.811	92.5134	59.9829	58.6178	67.3208	33.8298	34.0425	42.6596								1.5	98.3536	97.6603	99.1334
																													15	99.7326	99.287	93.8503	79.1809	215.3584*	82.0819	35.7447	35.3192	43.8298								3	88.3882	84.2288	93.5009
																													0	100	100	100	100	100	100	100	100	100								6	67.851	60.5719	71.9237
																																														12	60.4853	50.1733	56.2392
[truncated: 22 more columns]

## Sheet: Figure S1
1a				1c				1d					1e				1e (right)				1f					1g				1h				1h (right)				1j
																		cont-sh	PSIP1-sh																cont-shR	PSIP1-shR
																		1	1.92																1.00001	2.24465
																		1	1.5																1.00004	2.62483
																		1	2.2																1.00002	1.4285

## Sheet: Figure S2
2a						2b
	WT	WT-RNH	KD	KD-RNH			GFP	p75	p52	GFP	p75	p52
	609.101	998.76	942.302	573.23			1071.72	694.643	332.165	1750.35	1167.72	1010.11
	505.966	595.544	1182.08	421.289			506.233	1420.25	331.704	204.653	1171.37	891.253
	699.504	634.289	1018.04	479.141			845.018	674.533	681.297	1041.55	1161.79	1971.17
	535.25	1174.94	835.373	718.646			217.715	957.981	781.049	2020.83	2243.75	1309.4
	567.636	805.975	1377.22	570.139			177.335	1336.43	898.97	421.773	689.523	769.514
	607.901	1291.69	583.911	416.506			381.597	630.689	2035.45	294.418	1071.7	1301.77
	889.431	888.543	534.73	525.567			852.905	953.172	480.933	405.861	1530.08	3786.61
	497.796	1101.56	454.536	522.746			430.308	1561.06	513.682	594.959	1187.59	1403.29
	1068.86	739.221	1161.31	547.939			785.192	615.911	622.322	491.599	546.208	1531.68
	1245.47	624.356	910.327	532.308			745.044	865.199	578.696	685.118	873.812	1165.97
	610.365	949.514	727.347	490.956			1035.94	654.535	393.505	401.712	1191.31	811.727
	717.643	1145.5	1451.11	566.947			1048.48	1138.65	402	1327.64	724.305	1415.45
	566.587	587.99	1011.97	540.589			1026.09	855.994	688.03	408.23	848.708	812.11
	530.903	506.694	743.763	433.175			985.783	793.226	610.885	513.915	916.556	2702.16
	567.495	670.583	1108.48	1089.17			804.273	1206.48	502.04	382.9	681.511	587.162
	577.437	535.145	996.827	1198.2			1081.43	1083.24	461.302	1249.42	849.31	1922.91
	537.068	695.878	1788.58	694.695			1172.27	1037.14	852.784	634	1313.77	2116.86
	659.507	795.093	856.516	476.691			787.889	818.276	271.511	1074.41	1360.36	1107.67
	807.502	613.133	599.822	593.08			1399.36	1094.66	364.715	317.038	1461.49	1133.06
	549.886	545.684	1699.66	708.299			1698.83	771.832	1258.6	1162.02	1043.96	1646.8
	580.556	734.111	738.385	435.062			653.946	1084.09	512.096	1548.5	1061.76	1720.33
	1102.74	612.914	611.001	766.244			1556.31	1057.69	705.5	2575.18	1333.89	875.829
	1531.88	844.221	1564.96	464.031			657.178	1467.98	929.856	407.568	1511.43	887.23
	615.909	750.732	706.677	660.8			749.391	602.382	624.533	872.162	987.928	1290.63
	789.707	628.279	670.061	427.889			693.171	940.738	569.431	211.037	1108.01	457.778
	879.358	468.74	1284.58	459.623			529.05	1151.35	627.472	274.279	1827.56	658.015
	459.781	785.103	835.724	640.95			647.178	1061.31	851.986	351.632	1158.7	535.193
	575.376	687.292	996.433	557.597			1236.76	616.987	513.968	359.996	460.898	1043.25
	746.933	478.067	504.537	797.711			643.242	524.058	413.692	2039.96	1042.89	853.274
	638.948	737.798	1276.1	539.642			698.778	736.649	950.317	2073.92	1134.69	571.358
	662.778	578.208	1626.73	289.614			985.817	706.191	446.857	3807.4	810.206	1634.95
	515.494	488.878	694.319	778.187			986.277	997.263	427.814	1468.33	1696.57	1161.89
	494.387	517.315	1493.19	382.407			1109.64	508.5	1168.09	3003.88	1599.68	512.379
	834.676	598.264	714.6	660.63			594.241	538.756	492.768	1361.7	621.672	1554.36
	680.983	551.933	716.092	558.213			886.851	505.155	1132.35	3449.43	408.123	1661.81
	499.298	665.763	1415.18	197.043			1006.03	1523.24	434.841	4597.15	1239.16	1623.21
	578.242	731.371	843.946	773.74			954.693	342.111	471.051	7382.28	651.527	877.91
	575.259	673.924	1486.67	498.048			1158.73	646.452	534.711	2604.87	1798.36	847.598
	530.867	369.356	1208.59	523.084			694.539	1101.8	1080.64	1221.21	1291.32	1234.77
	849.79	504.943	1194.58	386.278			774.91	627.289	569.475	1806.69	1033.12	695.693
	446.922	502.416	994.365	527.851			1059.82	790.794	634.307	1169.66	819.585	1003.63
	496.408	470.735	1500.89	679.734			778.165	1243.54	523.49	1910.53	958.632	1694.88
	489.522	505.723	1103.96	502.186			1095.76	682.621	589.435	2061.18	1245.95	1872.35
	604.982	870.333	654.542	473.733			915.973	1033.99	517.143	4295.08	1190.97	1923.62
	525.033	768.698	739.819	426.172			867.397	1157.21	423.731	1162.84	759.312	1772.09
	654.179	441.151	909.897	618.277			1361.92	1120.41	514.839	1082.95	1488.74	1361.19
	857.87	518.534	857.038	538.238			980.965	574.615	379.154	556.505	496.153	1511.97
	736.188	551.013	1002.73	1115.24			1199.21	764.912	665.05	2276.98	640.458	2802.59
	683.92	608.269	703.4	833.153			858.782	1579.78	673.289	655.113	555.183	1048.9
	504.356	528.762	896.156	532.81			914.756	1062	446.8	1398.78	913.367	1373.7
	886.787	444.394	803.844	515.003			897.239	794.397	851.84	546.153	1302.45	1874.39
	820.758	535.808	901.182	621.999			858.119	549.289	761.429	1050.76	1247.81	1135.34
	593.659	746.211	1031.39	577.813			1116.22	657.549	1038.23	749.137	912.564	618.708
	492.289	775.156	965.807	631.853			1065.51	536.444	432.546	646.29	1124.38	1038.01
	616.376	507.642	797.732	567.578			1200.09	623.258	886.847	583.761	1187.65	2385.38
	512.167	1502.11	2038.6	559.29			1166.65	504.932	374.711	2959.24	1039.85	561.962
	658.631	576.509	978.485	639.906			957.453	568.087	995.45	1373.91	1415.55	603.36
	511.287	1530.08	1160.96	746.256			1795.76	1402.37	483.886	785.286	911.834	889.014
	684.632	697.556	1335.75	291.858			1123.45	1207.28	445.5	808.12	1444.79	490.578
	542.732	614.64	928.904	448.4			1536.75	630.78	495.752	612.608	1029.3	1014.18
	574.808	506.684	2144.69	797.071			1131.11	602.484	477.437	3139.88	1055.51	1451.73
	578.801	1018.35	923.997	457.378			1094.73	973.062	491.424	1961.13	1331.23	1749.71
	773.845	633.603	1623.58	523.855			1146.11	858.061	560.644	777.448	1460.29	1085.7
	625.778	1198.26	570.708	409.756			900.702	689.68	497.589	817.356	1086.4	911.724
	655.508	1011.49	2152.16	535.675			1404.23	665.778	691.265	2031.15	1387.59	1044.45
	729.481	1157.31	862.044	602.494			1244.79	706.896	519.404	3911.75	1089.9	843.194
	614.815	790.509	1737.09	928.18			1845.53	1514.52	606.513	2860.24	710.192	1883.84
	520.667	844.642	591.394	614.991			1192.01	692.206	576.641	1156.45	1107.13	854.623
	791.811	767.3	846.784	499.243			1096.04	639.499	485.939	5772.4	1136.32	1570.77
	526.142	548.31	899.378	390.827			962.556	1408.15	859.923	870.595	1387.66	1615.96
	791.318	717.404	630.235	807.815			1090.05	655.422	530.015	2891.61	1280.89	812.045
	743.844	488.911	1407.22	573.851			1269.79	843.349	833.861	7734.27	1390.19	1795.55
	696.862	674.798	1190.11	512.565			1159.87	817.816	480.421	3170.32	1189.24	1588.65
	523.297	625.844	696.043	527.199			702.31	1109.88	558.119	3263.74	1341.96	906.005
	803.045	692.689	1095.08	305.657			1251.42	1012.95	655.172	840.622	1644.54	1284.26
	452	480.685	736.958	404.596			789.222	1250.88	420.814	3579.67	1016.96	976.117
	655.335	459.022	1011.56	523.838			705.255	694.822	503.254	9709.44	831.064	1041.94
	604.963	689.107	1510.4	468.997			792.176	761.688	704.504	4825.6	1479.84	1373.31
	710.119	544.843	668.015	414.392			1007.36	717.156	731.14	8707.17	577.591	1081.02
	644.233	439.311	1475.69	406.769			1011.34	1122.09	518.142	778.15	722.258	869.494
	1161.84	659.8	1323.81	464.296			1100.61	1209.2	900.03	2716.76	1553.47	1052.35
	981.756	707.621	1083.73	296.067			886.476	1415.31	659.351	3995.8	1522.13	1151.7
	582.368	546.548	957.978	430.912			922.054	1193.65	671.805	2258.86	1643.74	1226.09
	672.82	527.702	695.492	586.289			1158.14	864.048	575.937	2693.85	1269.24	676.545
	983.6	1134.64	625.631	528.062			960.158	1008.16	594.985	583.782	1413.12	1111.2
	443.203	993.192	721.19	842			1225.08	1822.95	499.658	1782.92	751.911	643.733
	526.578	734.267	1449.03	559.311			1249.25	1062.94	573.466	528.892	835.111	952.519
	594.908	557.004	660.697	579.238			1036	1486.05	804.66	3110.16	971.492	543.978
	605.958	804	1021.1	599.495			929.766	874.065	574.489	538.96	1559.58	1059.88
	533.809	697.6	1139.46	484.604			1428.94	1099.63	391.811	1682.26	907.037	729.149
	1434.38	402.914	588.436	421.217			612.711	543.194	593.129	890.876	650.833	946.455
	997.64	595.119	767.404	561.675			885.122	985.756	608.457	857.172	854.141	1069.54
	589.757	1069.53	901.678	482.489			925.845	1554.02	594.873	3152.76	755.357	431.543
	495.156	526.328	1473.66	648.956			1243	1065.4	341.461	1686.6	1275.77	1186.27
	1535.95	1116.26	924.635	452.289			806.11	1702.56	695.931	1353.29	960.012	747.678
	594.867	917.753	683.622	447.348			993.145	1435.11	681.542	1651.16	1458.42	1210.57
	757.745	446.758	1207.46	657.613			990.809	652.034	519.753	1045.14	1028.72	1267.11
	600.116	549.589	647.869	761.556			664.366	1238.43	570.059	4203.07	1529.26	1021.34
	928.889	511.067	741.797	609.547			963.412	714.217	691.128	1743.07	1338.12	2395.87
	535.558	784.039	1225.28	480.732			1288.46	589.897	946.927	938.867	815.899	1929.12
	816.959	555.369	970.89	489.041			994.733	580.994	721.259	677.088	927.691	711.044
	576.8	662.911	1146.02	469.495			832.621	856.826	612.377	3674.58	1179.01	1066.05
	1094.23	1326.83	1435.48	388.309			803.787	841.726	612.856	597.325	1436.32	2155.56
	547.341	664.317	805.68	503.986			802.875	816.688	1128.14	1312.25	878.895	1734.68
	613.381	325.953	868.326	525.64			970.717	805.615	711.981	1627.83	914.565	1007.88
	642.295	549.69	767.809	508.503			538.4	926	429.512	694.384	797.176	2873.38
	1374.56	554.4	566.022	406.375			972.094	612.712	409.269	2351.1	1425.95	2378.83
	661.859	552.429	672.022	478.061			671.692	1081.73	672.797	771.829	1249.91	2047.11
	551.889	774.326	1024.16	645.01			577.84	851.926	693.721	1742.17	1026.62	1013.72
	583.897	601.167	768.37	677.678			552.25	1787.45	447.549	2461.57	1508.26	1116.74
	1383.39	547.208	1123.71	545.128			858.096	1033.88	771.963	1789.14	1004.92	537.415
	619.401	564.735	1738.51	578.978			853.717	1225.14	549.335	1489.31	1483.38	604.759
	574.998	657.178	943.372	281.979			973.215	1998.88	468.932	914.925	842.483	701.875
	756.037	491.222	1037.98	431.655			1140.46	1080.43	878.773	3587.02	1101.66	680.975
	546.31	496.543	666.269	409.267			717.956	1142.48	409.798	2929.52	1691.13	642.182
	749.044	473.196	790	322.215			1506.03	622.343	905.624	13463.6	872.478	1138.26
	552.454	510.338	1269.41	368.573			550.821	1270.14	576.654	2466.38	1405.44	803.292
	1384.47	431.026	806.194	269.744			636.804	1664.51	544.806	1716.13	1157.36	748.729
	675.148	538.358	1243.93	539.747			835.155	604.589	463.582	1934.35	145.022	912.909
	905.144	550.276	1410.19	485.476			979.231	1427.42	730.38	947.086	141.956	1082.85
	564.127	460.144	1215.56	240.147			553.2	913.711	756.422	811.168	139.644	1592.63
	525.094	458.459	624.244	644.672			1002.04	2020.12	630.7	1025.67	139.756	1067.05
	1031.89	562.644	907.971	751.296			971.001	1132.44	937.968	1115.7	140.6	700.638
	782.948	424.409	1611.11	544.689			839.978	1169.68	347.059	2417.1	142.844	1043.09
	675.624	736.307	681.861	469.113			645.511	752.407	785.39	1585.12	139.267	918.161
	589.777	559.912	562.114	427.222			472.277	1089.04	577.203	551.858	135.4	1094.81
	528.727	508.275	556.029	588.396			1064.41	1284.43	671.662	6855.25	132.978	938.274
	894.629	424.416	1193.75	575.933			705.31	1441.45	578.413	5155.88	137.378	1656.86
	557.223	841.556	1341.27	602.255			553.088	1512.3	591.117	1467.17	133.156	1310.01
	596.304	447.009	722.104	420.771			1051.64	1247.34	629.958	652.901	132.911	1176.4
	1139.87	391.862	1335.41	505.178			920.517	1078.97	539.845	1177.67	132.178	1495.95
	591.91	510.634	1012.17	444.587			621.685	861.043	680.312	643.967	133.111	1807.92
	664.965	726.434	1008.2	460.846			244.133	729.546	593.883	493.885	874.4	986.441
	967.831	639.44	1098.02	475.731			826.489	530.505	569.451	2370.24	1576.67	1756.26
	585.571	667.178	762.193	600.196			755.733	1248.32	671.069	10206.2	1377.17	1704.45
	682.844	918.425	841.981	563.604			1390.83	615.669	772.258	548.582	1271.81	1399.81
	689.498	888.527	1129.57	449.1			802.518	805.566	931.308	589.776	1345.1	1232.58
	697.035	679.961	661.471	285.48			901.088	818.757	615.889	742.714	708.477	1181.59
	689.68	574.889	634.671	428.632			901.047	1055.41	693.119	663.347	658.288	1109.29
	726.002	573.817	1229.15	493.991			987.726	973.08	569.082	1141.99	930.068	699.52
	423.667	554.245	1947.9	482.091			1169.7	1109.14	669.251	667.298	621.437	1201.25
	688.727	571.914	857.685	485.269			1323.51	1288.18	429.574	2009.28	218.446	1205.85
	564.489	563.662	692.839	576.674			1179.84	1336.33	528.213	565.871	933.265	1331.79
	613.6	713.524	584.338	433.456			1703.94	1188.93	647.511	1460.19	874.063	969.789
	582.574	574.894	1424.85	541.403			1032.8	1200.65	594.026	653.255	1307.14	1111.37
	576.09	573.773	1046.91	352.375			1335.2	1105.99	382.788	444.294	1363.07	708.294
	687.71	675.901	1448.72	191.333			897.756	910.659	986.773	2241.27	805.5	688.461
	1146.11	622.94	793.657	678.107			1022.2	1564.17	816.021	827.456	473.747	820.997
	1677.87	531.422	1349.6	627.534			1068.07	896.973	980.629	738.232	1362.84	958.224
	587.714	685.522	726.925	551.768			927.977	1498.93	527.559	2221.29	1602.63	1422.71
	570.8	459.073	1325.31	530.154			1102.1	1302.32	440.1	1935.86	2017.13	753.734
	636.802	700.946	1206.51	384.633			1332.77	1131.07	653.104	2305.91	1090.54	1755.02
	670.77	642.11	1244.03	549.832			760.316	1798.71	519.852	3581.25	727.176	722.105
	641.844	486.413	812.136	563.071			755.799	1371.29	571.847	4495.62	1072.4	502.577
	588.067	711.006	717.894	220.249			1267.82	894.933	664.443	549.909	860.09	611.707
	519.095	589.959	974.842	267.453			1039.36	1630.66	351.738	958.736	818.991	801.935
	637.946	570.242	1274.49	404.11			1278.25	1406.12	577.127	814.101	1177.46	1072.16
	536.565	917.315	742.946	809.548			1880.34	877.708	540.899	497.795	311.173	880.827
	491.14	855.284	732.054	371.287			1059.58	1083.03	610.777	1489.76	412.202	1455.54
	719.962	600.85	1351.16	206.438			1485.15	692.524	559.923	1000.83	899.417	1093.7
	418.133	555.311	1115.29	505.123			1048.42	1692.85	461.876	469.657	729.847	1033.14
	828.379	895.517	725.467	489.016			999.883	618.429	407.06	3327.53	1187.34	1223.71
	416.562	833.956	842.571	849.18			720.56	977.2	509.016	624.229	850.909	779.174
	970.106	1007.9	922.87	461.693			803.656	918.364	494.26	1223.53	965.749	529.35
	547.009	928.529	615.378	476.333			666.268	1404.49	550.848	762.446	1710.49	1045.24
	582.925	589.145	549.914	508.855			682.658	1675.46	617.674	5907.87	1178.6	825.062
	517.332	1182.49	593.395	469.532			548.067	1631.95	524.452	5496.32	979.433	706.254
	1015	1273.4	900.792	848.679			1043.67	663.72	489.892	721.559	956.937	1139.84
	500.665	456.167	708.64	606.878			896.656	726.964	431.24	5195.79	1306.83	485.558
	738.867	897.612	817.5	514.4			788.34	1448.21	486.016	2426.06	1002.66	569.557
	560.196	1100.59	1036.6	644.149			676.356	649.185	504.899	5069.86	665.021	1218.87
	575.211	667.245	509.144	584.958			816.275	706.161	609.408	7648.13	859.525	782.56
	470.547	997.697	707.696	798.157			349.006	928.127	355.034	2065.16	1164.8	2768.47
	728.686	1247.07	1357.16	824.33			872.186	716.271	791.338	589.09	1821.7	1768.91
	519.44	653.856	1056.01	529.795			927.217	668.022	429.932	1067.44	1076.09	3887.77
	479.642	1134.58	533.289	854.941			852.881	1114.12	496.662	788.111	1082.85	840.441
	475.015	675.45	810.448	504.173			722.929	696.25	555.853	1895.2	956.935	1538.1
	820.373	683.559	768.5	450.288			1060.05	692.364	567.118	934.267	901.444	2091.05
	485.017	536.492	653.225	536.8			955.532	548.406	525.56	777.388	1015.26	1534.64
	568.433	757.939	526.443	568.843			1262.98	587.034	501.536	2541.65	800.956	1166.92
	610.05	773.338	808.84	607.483			721.133	721.732	549.893	640.441	816.878	3654.27
	654.985	746.289	772.288	505.702			1306.4	643.721	596.329	473.707	1093.12	1537.79
	536.46	678.809	810.359	663.552			1148.12	817.846	552.115	2958.12	1003.26	2847.3
	805.206	1065.23	1267.23	757.097			578.125	692.537	485.539	3606.75	712.133	1955.12
	465.908	1006.79	645.906	562.251			775.972	1064.36	474.123	2688.21	1150.12	1756.99
	660.267	702.276	736.346	519.958			925.915	722.803	549.286	2687.67	1549.46	1173.54
	529.6	877.081	566.255	454.571			729.222	780.788	672.51	648.037	2135.65	2509.26
	471.63	852.958	1344.19	282.323			607.144	743.667	815.301	989.148	1431.82	653.991
	421.163	738.961	757.828	531.71			895.492	790.364	735.292	1777.92	1240.79	3175.32
	499.667	781.702	1198.38	568.053			1033.43	599.089	570.3	774.917	1581.08	2912.84
	547.017	631.971	585.633	529.581			1160.84	702.719	526.188	2483.82	449.156	3726.67
	586.2	686.09	722.434	532.681			771.651	1258.72	564.018	3903.45	1742.31	2359.18
	425.26	798.512	573.382	439.383			827.411	638.746	682.551	582.855	921.023	2155.93
	535.827	482.331	776.456	638.178			883.982	507.811	525.637	1507.09	1051.49	1453.27
	450.298	827.254	1056.63	414.422			803.14	1003.65	601.626	541.889	1468.71	2034.56
	733.144	638.102	832.255	505.462			823.893	703.4	462.652	753.181	2182.12	1779.73
	828.257	754.055	566.861	650.4			600.176	1020.55	513.945	768.484	1729.31	1032.43
	755.087	572.941	1468.12	507.317			760.471	677.929	847.302	533.297	3108.67	2200.68
	682.936	810.585	967.854	522.333			811.498	1009.07	499.981	2334.79	1405.9	2455.94
	538.334	601.289	705.75	519.394			766.659	985.826	545.963	744.048	2524.63	1548.05
	487.158	833.515	538.209	472.066			1066.82	892.022	467.727	526.844	1181.39	1408.7
	415.014	799.635	692.178	592.773			619.505	694.88	571.255	865.769	1110.41	1907.18
	496.939	571.938	1589.54	861.875			701.299	594.836	437.552	479.671	1746.01	1840.38
	882.844	631.151	619.137	471.291			964.2	719.343	898.139	464.821	1074.16	2327.38
	460.475	948.019	915.957	460.481			607.886	760.16	642.392	584.664	971.448	1087.33
	754.448	720.021	1197.34	525.924			882.316	521.132	518.875	1473.01	534.788	1214.47
	640.251	632.353	958.964	634.133			764.42	913.362	511.485	4825.96	723.462	2071.93
	480.64	955.4	1010.58	805.114			562.413	678.533	484.133	700.125	892.313	1546.06
	476.338	589.599	1328.25	460.612			753.274	726.644	515.603	4250.6	1151.56	1202.2
	422.596	577.289	812.452	503.765			1044.89	1409.58	533.072	1030.55	1286.15	1326.44
	956.4	701.443	617.891	657.831			623.722	1257.96	514.845	1006.58	885.232	1604.47
	594.821	620.603	1610.34	496.978			759.4	612.731	737.843	5210.95	1290.41	1333.91
	538.001	691.049	1163.27	420.514			1157.89	941.419	508.882	954.376	1247.83	1393.82
	472.533	685.75	957.218	472.43			696.418	1104.36	496.798	343.796	1753.15	1579.89
	665.361	511.042	744.514	942.951			530.408	679.998	558.453	1669.69	1046.51	1791.77
	807.011	611.575	676.986	544.149			597.776	600.82	526.634	8498.02	801.386	963.148
	835.039	723.557	1425.3	310.173			957.564	684.889	466.82	3876.03	766.056	1100.26
	706.903	666.692	1949.11	486.879			1127.65	609.415	398.069	1266.86	2274.01	1386.25
	758.579	788.752	776.53	369.352			681.844	690.929	466.562	1089.14	1099.13	1150.06
	598.283	708.479	525.656	483.435			876.722	845.057	481.608	1914.34	1319.36	1496.83
	584.533	710.755	1844.75	339.644			714.888	743.505	561.299	4936.09	2103.19	1094.13
	525.306	926.112	793.444	565.222			545.141	870.181	541.339	3560.58	1523.01	1664.62
	656.475	1127.07	1250.5	414.408			553.492	497.114	494.836	4847.95	1382.92	1929.03
	520.189	674.254	599.867	464.152			1002.51	916.085	472.653	2307.3	2075.35	1792.01
	571.178	611.031	1075.64	320.66			753.36	553.63	663.022	1118.32	1684.18	2069.96
	513.422	1138.07	673.922	426.276			693.585	660.007	550.2	1083.05	1024.63	1621.59
	893.274	555.733	602.864	466			1179.65	1125.67	476.827	479.062	1524.03	1840.31
	559.883	543.778	1070.64	555.846			940.887	598.328	463.192	1198.61	949.519	1207.2
	1054.68	648.783	1599.68	578.476			1393.35	906.733	427.575	577.625	2115.34	1231.72
	444.022	727.783	1359.52	432.01			1226.41	1073.45	618.622	1738.36	1225.68	1150.3
	697.067	1171.12	713.567	779.921			1036.8	686.518	484.39	1097.87	921.867	1398.73
	643.634	535.022	879.967	520.208			745.758	796.867	397.022	2046.26	1688.14	1288.12
	597.407	535.129	703.428	1062.07			1040.68	661.422	673.51	1463.71	1180.97	1392.47
	1001.14	740.771	591.311	519.697			1270.33	830.815	509.911	2104.78	1781.73	914.811
	529.252	640.842	1114.33	606.689			838.734	974.867	457.88	663.125	2006.71	1046.52
	1044.88	535.773	874.93	424.274			1184.04	739.067	432.669	1995.99	2078.02	1806.31
	563.619	1187.69	517.782	976.615			1127.44	815.529	473.18	1192.93	1471.21	1069.28
	584.946	961.137	1107.58	464.289			798.198	752.011	463.535	941.978	722.911	987.297
	527.918	1319.92	1104.78	620.278			1244.62	1124.62	737.649	714.129	1137.64	1216.38
	506.124	597.444	734.214	474.111			698.109	627.411	595.601	6106.12	1483.88	1007.09
	440.644	914.817	504.773	360.758			508.874	588.719	595.5	2575.33	1999.28	1580.51
	753.679	1019.14	751.578	1113.83			1472.29	744.199	755.682	1272.02	1417.92	1231.42
	430.929	510.875	820.4	480.334			658.028	1102.17	546.616	1352.9	2978.48	1179.93
	475.688	1218.31	549.564	725.244			862.449	1402.87	576.961	8006.26	1487.09	1229.08
	757.556	590.478	610.507	432.169			1385.41	788.844	536.102	879.401	1238.71	1002.33
	707.971	603.698	456.576	583.201			663.347	685.945	430.16	4387.34	1818.71	792.367
	629.958	589.396	855.064	422.844			1084.16	1290.32	451.632	2480.35	967.711	928.99
	417.976	641.975	618.25	542.44			906.689	1076.08	426.387	1395.8	2832.03	1742.65
	432.6	1209.03	1048.88	472.985			870.795	615.789	497.764	790.314	1807.31	1577.63
	667.527	712.165	658.25	743.373			932.91	699.256	554.614	1353.92	1287.75	1212.45
	628.045	634.089	677.581	655.141			825.2	795.663	679.766	1127.09	3020.4	824.244
	496.113	680.287	746.623	678.795			1129.88	980.108	633.414	819.67	3294	905.523
	486.133	1011.48	521.103	1109.49			1291.08	1109.81	476.608	929.711	2043.12	1394.69
	540.528	759.414	496.511	631.87			923.175	847.091	731.461	1732.99	1127.93	1492.14
	713.489	843.791	1606.03	1026.1			1363.35	625.833	772.056	5782.67	2239.94	1020.02
	572.622	642.964	1551.74	1006.37			1506.69	628.558	740.6	527.925	946.773	1202.59
	535.838	664.952	464.15	418.289			1202.45	907.432	536.672	733.035	1676.69	768.351
	361.376	962.847	1105	466.553			948.386	1374.57	775.94	441.599	2353.37	1117.28
	571.238	641.346	1027.9	771.879			1222.49	843.261	577.375	4007.89	792.696	2268.63
	628.319	1151.25	496.576	524.84			654.156	1174.23	527.356	4019.36	2162.61	967.682
	568.184	709.446	822.854	375.956			1066.11	541.351	680.352	5433.74	526.289	1108.97
	471.321	1218.57	687.335	498.679			2541.68	705	738.936	755.881	1507.75	934.433
	515.442	617.669	823.455	1091.18			1380.49	1074.49	671.76	640.78	666.163	1085.21
	591.329	849.412	541.267	549.415			854.161	1179.09	566.652	786.305	2742.68	872.929
	598.869	723.665	1220.74	461.318			865.44	1082.17	420.927	1278.8	1541.2	1478.16
	417.184	667.134	392.816	561.065			1094.6	720.755	808.939	913.511	1224.1	1388.33
	532.875	883.458	2050.09	799.079			877.136	1475.6	408.409	590.004	1706.96	1136.35
	593.073	682.835	1280.4	762.691			476.517	800.979	1025	3876.87	1767.39	1152.82
	524.66	708.57	729.574	372.862			1509.12	969.517	816.04	7487.59	1798.18	1587.41
	512.022	632.036	1081.29	648.133			1278.03	853.907	880.286	1380.2	1218.53	1187.95
	576.086	609.733	462.904	533.304			1091.79	727.969	662.5	4226.41	1215.62	1739
	574.399	902.11	1420.1	635.954			814.335	940.908	616.322	1113.47	1227.84	875.715
	502.886	830.8	1331.01	498.714			772.277	1643.36	483.227	882.863	457.538	1667.77
	651.457	886.133	479.264	745.746			755.2	753.16	659.253	1857.56	828.511	3044.23
	747.183	778.567	783.43	441.774			1012.86	821.4	485.328	678.945	2259.91	590.537
	603.711	556.956	823.761	708.844			894.467	946.151	650.417	923.093	1340.54	3582.41
	584.145	578.324	471.888	884.34			869.398	534.864	566.309	636.893	921.903	1398.54
	582.776	765.67	641.11	413.799			889.69	626.229	564.463	3868.55	1548.94	1657.77
	605.614	1023.06	536.34	641.873			863.432	394.383	609.836	2787.68	1095.84	2217.79
	480.988	809.712	717.988	524.467			1052.97	785.169	420.147	1841.66	1158.74	1318.73
	573.023	673.976	626.445	289.613			709.497	869.467	310.053	720.271	2160.01	1484.75
	541.857	890.701	554.134	495.568			877.378	1335.23	499.601	1100.04	1494.8	2026.18
	598.919	745.867	639.067	256.845			973.043	889.594	1334.67	4432.28	1394.08	1256.19
	430.378	677.378	843.185	744.185			1002.69	633.97	677.418	788.116	1704.78	1095.04
	799.895	720.178	790.625	462.389			904.332	1322.41	629.769	940.408	1134.75	1227.97
	433.336	866.274	926.779	526.6			1288.2	1024.93	676.324	2910.49	1197.16	1584.38
	541.017	549.828	1504.15	630.89			856.6	652.982	622.222	1753.44	1128.33	2863.51
	495.953	1009.43	636	665.107			948.136	1072.54	667.942	1464.85	1573.33	2508.25
	621.667	586.415	742.349	657.8			865.127	668.905	708.266	1106.75	2578.15	2743.52
	595.983	1080.88	899.504	474.163			1290.17	384.244	497.386	918.21	811.437	1049.45
	847.083	765.8	1536.61	432.927			865.315	564.524	863.867	626.425	1168.25	1375.16
	539.207	1133.51	466.289	537.645			699.304	658.434	845.063	2892.96	1409.83	1158.68
	451.756	890.053	1351.92	488.12			1323.78	464.299	521.444	3558.69	1663	1618.19
	528.673	865.25	1088.88	528.682			569.86	663.551	598.181	1157.6	1643.55	1238.87
	748.133	1139.56	771.321	859.5			1816.87	698.729	573.966	5812.03	1802.56	894.62
	468.216	762.371	571.461	566.249			1477.68	580.963	891.94	3670.89	1482.82	1871.38
	571.54	950.678	583.437	416.185			1080.2	622.303	618.352	3821.48	993.001	1046.2
	365.77	958.597	610.833	569.065			682.221	1141.31	513.014	934.297	1245.88	1487.91
	636.145	793.733	533.827	502.643			650.193	1210.91	473.516	6273.28	2020.18	2308.61
	417.852	1040.71	1197.27	568.65			1351.66	907.837	1055.62	923.801	1623.41	1208.5
	619.832	648.536	533.814	536.969			560.069	917.44	869.307	729.396	1699.84	1234.09
	892.646	654.333	444.561	788.832			662.844	767.806	544.253	3963.2	1445.15	1541.83
	713.158	1104	691.8	474.299			1371.17	554.343	539.857	1425.13	934.825	1604.88
	656.867	764.643	583.237	490.689			1014.82	428.923	570.904	2567.47	1028.46	1148.34
	654.835	501.683	899.977	816.4			584.132	673.819	608.165	3608.59	882.411	2545
	806.407	1060.88	641.265	537.665			749.2	892.667	653.81	740.241	1144.19	1366.21
	713.501	949.578	642.44	440.21			723.946	582.093	565.515	3128.69	1936.55	1533.56
	745.299	1000.15	671.158	727.561			755.829	777.096	564.939	3480.27	1886.75	2170.47
	811.741	982.49	732.72	536.222			583.351	712.873	946.482	1303.4	2012.55	949.73
	841.661	661.797	615.843	610.873			576.478	704.694	486.878	1768.61	2615.49	1235.13
	482.886	686.139	886.375	546.424			1241.16	538.757	530.667	6067.56	696.517	1183.89
	738.172	954.258	859.288	518.884			1153.49	832.852	500.427	705.01	1972.48	1486.63
	718.814	788.067	801.474	438.052			777.523	741.423	570.328	686.749	1812.87	1850.5
	522.025	1165.76	644.389	403.667			972.845	893.021	516.03	610.165	1037.4	1243.07
	1275.79	1146.56	753.071	612.537			648.419	639.444	487.956	583.602	1146.41	2081.24
	660.54	1017.27	931.108	817.995			747.139	676.202	526.315	644.506	1509.17	2102.11
	563.028	1013.47	502.421	413.685			516.104	905.072	721.936	629.327	1275.54	2532.24
	979.15	798.451	581.554	420.694			1059.67	889.713	634.641	685.733	1955.31	1061.24
	509.442	647.173	581.268	444.413			965.495	586.062	1233.65	2589.77	1815.91	1476.03
	501.334	827.367	519.769	626.866			1364.89	863.989	509.612	823.612	1133.2	1421.98
	611.297	555.43	831.711	569.985			820.341	825.489	759.588	2154.17	1321.35	1416.97
	1133.84	873.822	543.462	588.536			629.839	951.353	571.847	683.125	1759.62	1782.71
	1045.8	1174.18	1570.71	749.226			1028.67	1123.43	475.613	1770.51	1169.47	1421.78
	928.564	620.265	676.352	395.827			593.017	1294.97	603.028	2381.33	2364.11	906.859
	620.062	988.487	892.048	606.169			1305.21	668.097	774.355	779.34	2486.9	1755.44
	611.817	888.933	800.864	498.045			1028.91	766	727.041	1161.88	389.813	4064.73
	624.123	877.607	673.956	516.355			922.98	597.051	672.778	690.471	2676.27	2704.64
	1338.28	753.481	594.644	474.791			870.822	820.516	519.742	1353.69	1819.37	1353.86
	762.189	845.125	774.954	547.173			842.654	689.602	555.389	750.154	2254.46	1539.6
	660.729	657.944	539.815	585.589			1368.53	526.493	356.069	1674.73	2299.45	2789.59
	1027.83	662.622	510.571	452.892			1093.14	634.74	624.318	1070.64	1964.18	1529.37
	973.93	1179.21	710.455	677.221			751.152	917.73	705.942	519.943	1688.11	1608.95
	607.193	587.009	657.426	775.311			662.46	852.822	782.55	1855.93	392.077	2663
	597.967	673.883	1787.74	474.846			588.49	898.156	443.703	2245.48	758.13	858.236
	522.759	807.521	1271.64	580.333			875.495	622.939	659.681	739.083	1786.56	1673.78
	439.524	560.155	1217.4	502.177			799.544	808.971	686.88	2986.12	871.489	2061.84
	897.441	1068.2	895.804	578.156			902.826	750.983	657.811	474.951	2118.32	1789.07
	503.335	443.6	829.468	467.267			551.813	485.821	728.977	1059.8	1623.8	974.012
	840.862	974.702	504.125	440.371			849.654	767.055	478.594	656.086	877.984	1362.01
	835.172	654.186	808.397	623.203			987.915	665.132	689.152	846.943	1429.86	2230.71
	689.33	679.865	984.072	577.573			552.498	612.411	857.007	735.059	1694.62	1017.16
	644.363	504.643	709.913	543.641			640.065	629.989	851.245	849.192	1456.15	2647.76
	1028.23	505.727	844.232	356.753			794.861	375.1	807.797	629.017	805.274	736.638
	569.305	602.177	766.931	573.562			1511.63	556.711	512.822	954.602	1272.09	1534.5
	647.174	661.543	1289.17	540.096			635.268	967.982	688.866	3167.15	2028.02	1215.73
	555.086	1094.99	672.26	528.199			754.683	697.982	772.952	950.443	1154.58	4008.64
	639.703	780.477	1407.12	441.019			499.883	721.419	566.748	697.617	1681.82	3384.44
	534.181	701.698	942.422	588.801			677.709	682.486	600.975	749.455	1116.88	1633.2
	467.456	649.265	1149.5	546.79			920.484	816.958	797.064	666.233	1633.66	1075.33
	452.773	538.411	1693.27	290.003			890.792	802.104	654.678	601.381	2024.43	3081.53
	861.9	661.556	962.911	527.975			679.64	612.131	768.544	655.492	738.657	1243.47
	563.234	889.214	535.8	941.921			436.599	495.462	458.002	624.83	1808.49	1502.91
	575.241	601.192	1112.93	527.067			995.356	798.322	704.303	465.178	1150.39	1541.3
	455.234	636.462	1078.18	605.13			1099.62	458.656	1349.8	525.328	1357.24	662.937
	423.016	719.959	833.538	557.968			737.738	576.63	548.156	643.738	918.067	689.03
	615.983	721.645	742.178	623.602			755.411	1162.24	773.206	3024.44	1056.9	2675.5
	418.533	919.51	592.159	563.799			733.877	826.586	1039.41	4270.39	1312.7	1570.03
	457.274	755.402	1097.88	595.223			1271.09	837.032	651.747	735.661	924.783	1490.47
	596.82	587.079	538.402	798.465			950.875	883.394	731.049	646.595	1837.05	2354.12
	437.346	701.408	1359.49	567.221			634.71	634.887	409.769	669.128	1616.89	3119.98
	550.275	551.369	859.744	379.744			676.147	497.308	781.371	1005.63	1247.88	1522.99
	624.157	515.49	697.624	560.288			574.99	918.948	1180.03	663.773	943.288	1005.6
	484.391	670.962	1054.62	531.201			763.541	552.112	798.679	5469.92	1524.53	3029.52
	547.889	744.37	608.902	371.524			1115.81	620.846	998.334	869.305	1151.02	2556.06
	940.27	623.569	1033.55	477.169			740.606	1085.46	684.894	764.353	1470.82	1467.94
	521.63	738.509	1823.21	518.708			771.321	722.212	607.587	644.958	1506.61	1415.31
	516.146	844.797	712.582	746.4			743.484	1121.51	1023.01	4490.16	1543.74	1131.67
	654.922	780.044	2405.98	529.745			801.367	558.672	500.426	654.509	2121.21	1139.73
	437.844	626.822	1867.25	573.067			1127.11	760.011	486.459	699.14	1282.48	1940.98
	590.912	598.676	797.947	778.144			598.418	1215.9	484.219	844.222	1720.42	1099
	562.923	557.596	609.537	563.481			871.876	591.426	650.451	689.212	1379.99	3449.37
	600.047	722.725	472.244	776.815			656.088	600.328	644.035	2858.95	1324.24	1825.38
	519.9	811.57	786.933	921.288			874.434	658.002	815.083	476.607	2967.6	4350.82
	491.321	780.807	630.356	1540.59			774.406	1033.41	560.637	690.44	1172.42	2609.63
	1115.56	755.475	1506.75	459.069			641.93	728.133	564.617	653.284	1653.41	4537.03
	470.906	483.133	621.724	644.3			831.363	1280.04	734.652	5691.2	1044.31	2527.42
	547.341	815.365	3055.56	812.318			678.002	314.94	1033.64	6634.43	1368.02	1856.32
	1024.08	697.092	579.758	903.304			918.4	619.6	554.071	4996.33	1338.55	1264.9
	512.289	957.654	3704.73	631.746			892.375	636.637	498.347	740.504	1461.62	2355.07
	436.511	728.804	1189.88	582.675			890.475	1098.27	653.319	499.657	1493.76	788.944
	578.97	870.022	2401.77	483.627			758.572	990.707	640.603	1041.07	838.511	845.62
	483.95	1076.71	1045.68	544.027			984.653	761.983	641.052	767.232	1856.47	797.062
	427.578	640.422	707.324	251.794			906.392	1285.22	602.398	3986.95	901.362	2082.76
	461.889	1039.64	2953.99	471.676			862.617	1306.11	962.793	1762.39	1565.95	2765.67
	487.959	630.622	823.263	384.742			1159.88	806.661	944.766	689.11	1833.95	1762.51
	685.287	584.641	2141.34	624.889			790.032	727.139	589.716	595.312	1983.51	1488.45
	532.164	911.478	1136.12	733			590.11	1000.9	631.573	1208.33	1468.79	2266.97
	928.868	570.85	622.311	349.25			877.178	1372.19	627.488	649.527	1465.95	2107.46
	519.476	1024.36	1084.48	475.338			860.38	565.085	638.281	728.294	2423.79	1364.84
	893.533	671.627	571.569	798.987			595.348	673.106	1288.05	702.28	871.491	2204.66
	510.82	1215.79	697.655	542.73			656.65	1294.4	797.237	2701.33	239.6	1298.14
	557.111	993.329	615.542	627.485			520.622	1438.22	639.899	3763.05	244.044	875.407
	701.177	652.733	668.769	556.111			784.22	1051.18	712.698	3654.43	234.689	1093.23
	566.447	729.678	2409.02	690.358			748.689	886.3	536.585	1729.29	232.067	2749.83
	819.152	710.631	836.051	610.822			577.289	767.568	657.946	5304.93	226.578	761.891
	542.855	833.746	562.827	539.981			798.857	853.289	497.4	743.954	221.578	657.773
	591.33	718.629	1463.39	590.156			1110.88	959.739	1068.06	8314.89	222.444	636.84
	680.871	444.456	3625.16	567.348			848.769	933.599	714.907	762.455	216.422	1002.58
	547.473	741.418	570.022	497.409			676.015	959.542	652.259	963.495	215.711	563.345
	609.737	1076.13	1180.09	528.889			778.716	927.284	590.79	5555.51	215.339	781.2
	554.52	738.743	1157.83	520.019			765.789	995.742	678.844	5209.64	215.711	943.809
	951.821	692.253	873.032	451.341			669.796	1160.81	576.735	1005.76	213.467	978.831
	678.996	703.153	689.597	579.327			893.323	709.587	535.944	5561.1	231.267	659.186
	647.925	744.87	1864.64	554.889			651.89	1022.37	570.497	2010.07	222.2	1141.27
	777.508	498.967	677.837	596.313			834.366	409.877	994.77	690.586	207.394	924.282
	655.587	753.525	1501.09	663.542			728.406	1483.93	1196.05	1428.73	225.733	549.378
	1047.27	607.875	1711.31	725.422			667.472	868.25	612.129	1038.68	228.4	633.022
	619.004	761.249	1026.81	869.285			1022.52	701.758	468.409	2483.05	217.8	853.472
	595.631	608.068	1013.59	483.619			585.155	858.153	540.384	935.412	207.015	784.511
	778.936	523.582	712.988	473.344			957.263	919.717	906.077	732.068	240.401	618.454
	674.518	572.278	508.429	493.391			1144.66	767.178	578.87	10246.7	217.72	1233.51
	604.79	498.216	984.556	550.403			866.007	783.889	1153.49	1236.87	1501.56	589.512
	611.117	418.146	948.542	528.105			539.042	764.487	522.335	3369.78	914.198	1012.91
	816.231	677.356	906.775	613.954			851.879	962.597	515.809	1601.62	3685.9	763.938
	663.491	806.889	775.869	605.277			562.919	888.714	1203.35	1046.39	940.025	901.611
	784.872	865.35	564.702	467.244			573.344	565.837	501.778	3719.92	1874.69	1104.2
	850.165	484.623	1981.41	451.764			943.48	892.244	540.742	579.911	1539.11	1142.84
	529.982	1004.8	663.117	2096.25			898.135	1006.67	1080.58	5613.01	965.545	585.186
	804.683	526.209	1163.71	1096.52			598.055	512.361	742.093	583.357	1005.79	1034.92
	595.778	619.078	1761.25	398.115			449.442	808.854	885.223	5496.99	3377.45	668.698
	553.339	469.993	545.467	503.978			622.28	906.13	677.156	2972.61	945.881	1016.08
	462.356	523.73	923.479	565.348			609.918	650.63	636.452	1662.91	1400.51	694.47
	625.763	508	2233.47	623.215			769.552	641.578	585.86	2076.88	1534.33	899.186
	517.671	876.346	702.351	731.921			919.269	1420.55	608.447	11682	1720.35	833.991
	629.37	588.192	1076.5	672.768			647.306	1071.55	685.792	1275.77	2791.91	1121.51
	621.281	758.636	674.372	586.96			1300.02	1151.66	858	898.218	1781.35	880.441
	393.364	915.963	942.174	507.083			744.635	767.023	858.527	3915.2	2472.87	884.449
	584.635	799.487	757.667	577.182			653.4	1439.54	538.146	2590.04	1765.17	1405.85
	661.319	865.5	585.472	342.482			1276.33	1794.72	872.347	7419.45	1034.89	764.3
	719.543	622.012	530.444	669.849			855.538	790.294	498.249	6787.02	728.246	580.811
	674.895	461.524	1819.67	464.171			317.98	799.691	550.933	3361.72	2667.99	647.991
	949.302	502.944	886.188	435.913			1267.28	1487.11	577.108	4835.13	817.4	854.375
	436.92	765.835	493.281	447.022			918.756	1775.52	596.047	638.332	1531.41	732.19
	668.83	915.485	724.822	551.596			479.548	672.147	500.189	1083.06	1585.99	876.395
	512.57	498.83	561.014	342.711			657.181	628.034	472.094	1408.11	1215.89	1239.21
	729.067	575.967	1359.66	561.129			814.397	712.236	791.508	6215.21	1142.3	942.901
	522.247	576.689	557.109	668.021			287.899	1106.47	512.515	643.613	734.3	464.555
	451.426	685.655	1396.27	343.891			330.641	939.06	694.911	722.552	712.447	732.72
	939.777	569.472	492.704	630.291			625.403	2167.12	607.942	1129.65	727.038	748.879
	799.36	724.773	485.007	850.044			292.908	1970.8	497.843	5367.05	821.941	632.265
	635.75	720.962	559.495	579.543			256.412	1915.58	384.282	4747.35	1943.47	833.467
	611.818	449.974	574.254	817.148			316.327	1466.74	884.357	2825.71	809.175	743.511
	851.402	494.53	1290.71	448.09			251.776	1643.69	667.837	1127.6	1107.54	1309.18
	852.082	496.2	1559.27	387.5			262.244	1539.22	546.117	3037.56	1849.29	1087.94
	702.624	442.742	525.956	492.822			208.929	494.425	536.313	1098.2	1401.04	615.441
	593.448	416.292	560.738	350.422			279.124	1153.22	544.604	6043.86	2653.02	1303.47
	753.234	601.47	559.296	461.6			235.674	1350.51	681.097	2306.94	1336.5	559.097
	780.231	641.966	498.756	391.299			889.717	650.452	853.91	4172.69	1009.76	1007.63
	618.689	651.35	1680.71	499.087			213.531	1272.84	693.816	2698.28	3054.04	995.348
	1150	585.905	446.846	532.766			312.534	1222.93	963.57	2765.06	1039.15	733.348
	923.972	769.735	521.8	467.901			165.162	732.5	1049.93	3578.09	1342.66	1037.36
	522.756	464.094	580.015	687.254			178.841	1606.07	470.968	727.423	1171.4	725.099
	483.041	418.932	461.467	535.589			173.495	944.733	741.182	1724.63	1324.04	900.25
	582.731	686.582	480.733	426.797			167.363	630.994	603.435	789.196	530.755	1163.2
	562.944	626.708	532	428.01			168.607	1474.77	589.798	849.358	1738.28	957.836
	618.824	600.444	839.058	459.178			158.09	936.413	543.268	2158.32	642.573	1193.89
	514.883	464.556	625.867	446.986			847.01	466.944	743.211	653.37	611.478	222.456
	777.39	596.779	850.983	417.421			370.642	1810.87	667.071	744.286	1022.14	948.529
	1119.76	406.292	1469.12	534.217			469.933	950.777	548.578	2216.36	676.089	1654.77
	538.208	709.048	712.328	585.311			440.95	555.673	686.038	890.877	946.828	816.704
	752.644	661.31	759.301	482.59			355.08	1593.76	548.83	3546.15	1978.33	522.247
	628.447	525.915	1571.55	376.178			681.313	942.422	488.525	5296.18	1075.84	917.027
	832.608	581.738	559.094	413.978			916.704	909.904	339.108	695.954	1078.2	779.551
	611.1	601.011	565.111	632.422			518.533	1061.65	489.646	1789.1	1685.86	641.925
	515.043	408.773	729.489	442.786			840.296	663.298	614.736	897.2	1287.54	852.874
	950.01	730.289	2362.93	500.332			1304.66	406.356	413.845	1942.9	569.052	957.673
	538.289	786.756	1135.69	545.811			608.786	704.297	487.27	3192.6	301.686	1006.29
	444.111	590.839	1123.33	686.697			997.511	796.718	718.113	2791.42	1171.82	533.841
	625.634	560.732	509	303.984			1299.49	1036.01	397.654	6881.56	964.318	475.658
	487.189	575.784	542.156	383.404			1151.03	810.188	803.902	1917.82	1466.72	1367.71
	434.011	532.152	670.941	436.719			357.751	1587.1	566.54	920.953	1253.38	624.406
	881.046	770.634	1518.98	619.179			1103.31	709.138	509.458	886.012	582.949	715.295
	545.311	429.526	1051.71	632.091			601.307	1736.6	513.501	487.745	200.25	814.194
	499.975	795.27	777.462	644.147			674.308	595.794	814.768	8608.88	208.957	666.753
	615.115	1029.48	1300.36	516.342			664.61	671.953	579.735	2540.23	192.541	1292.8
	1524.98	589.188	646.556	750.58			536.334	2603.25	506.788	786.409	198.631	1035.88
	766.747	404.746	1003.23	503.673			387.902	1315.49	760.722	500.874	194.5	568.338
	477.911	863.639	856.517	592.09			1100.29	1919.19	924.967	4474.77	177.444	913.397
	617.396	579.997	861.178	213.311			365.461	1438.01	517.917	7037.07	884.98	874.127
	823.228	823.592	865.406	974.771			1405.61	665.966	903.344	796.313	2343.61	719.212
	684.845	598.111	1175.94	593.759			1185.77	922.779	485.551	1897.1	2432.44	1102.63
	799.827	750.891	524.111	657.361			1635.25	760.698	835.412	4251.33	2221.96	1139.43
	667.869	523.106	815.693	558.259			2434.59	1070.75	811.985	1909.36	1286.68	1296.59
	852.371	820.308	1182.58	324.016			3660.47	477.969	551.682	11797.7	1236.98	924.273
	639.451	733.756	1300.68	654.349			1061.02	829.888	562.804	3558.49	1603.56	1115.37
	1387.69	942.038	700.334	482.034			1189.46	1026.44	503.749	1623.35	1053.07	823.214
	1018.36	875.119	596.05	515.79			982.343	559.344	523.859	8269.58	1195.78	1405.6
	729.281	769.384	1243.69	583.23			1102.08	1048.55	1340.15	1417.34	1973.35	1382.29
	576.719	1005.72	748.896	466.022			1152.47	663.957	528.376	1523.62	737.977	787.066
	710.54	471.161	464.196	738.11			721.983	2263.89	627.878	518.781	1052.91	614.678
	803.75	636.265	1514.08	460.893			3627.43	861.798	604.428	977.564	824.748	717.351
	628.911	639.16	642.345	745.263			973.711	953.056	787.356	698.523	1902.05	789.61
	733.206	994.769	1110.52	205.192			843.51	809.875	1108.51	1534.48	1514.44	641.381
	838.415	403.933	646.011	300.656			1189.57	885.62	795.835	585.716	1893.6	865.315
	769.458	877.478	481.264	209.797			4478.99	1840.44	495.897	2101.47	1924.86	874.152
	558.467	922.061	751.622	370.073			2182.76	573.804	555.636	1033.91	1620.26	907.705
	534.818	658.492	714.615	369.284			753.276	1133.68	500.127	2111.51	921.782	920.102
	650.107	517.062	1282.06	412.476			2632.35	1080.14	490.994	1468.96	2367.29	911.487
	481.875	582.176	851.398	553.812			2388.45	989.896	440.345	622.974	1573.33	621.23
	670.09	627.17	553.019	509.135			2867.44	1142.84	558.477	1501.02	1874.91	938.036
	715.036	679.89	952.397	687.382			3577.68	569.066	590.247	718.477	2461.8	660.976
	663.444	984.093	1207.21	608.961			1581.75	1308.72	552.196	6158.53	1593.07	470.977
	542.178	539.013	342.047	523.874			2451.47	1067.4	433.29	683.721	1247.97	938.392
	482.567	762.776	586.915	425.105			3884.76	648.733	631.954	487.37	1776.27	864.154
	900.826	631.912	558.202	391.824			3107.67	848.559	503.946	2566.42	775.264	750.896
	667.339	540.271	1137.6	432.064			1436.54	1311.46	628.356	715.867	708.533	898.601
	837.611	491.16	824.218	360.018			6242.12	1258.61	646.744	553.449	1009.76	892.446
	734.396	890.885	351.318	664.75			3253.18	640.545	639.575	2784.98	1203.47	916.911
	562.94	507.524	386.041	259.978			4023.85	721.017	682.657	440.091	1159.3	1057.43
	634.545	710.62	366.909	660.161			1685.21	721.626	725.889	902.631	739.4	952.268
	615.137	477.948	425.224	173.369			6608.03	617.384	882.482	2283.51	1163.87	752.924
	544.132	567.307	185.308	160.478			4347.38	865.107	633.504	1453.09	998.532	931.634
	527.195	646.4	1515.93	368			1308.41	547.378	788.67	5860.16	1041.96	699.008
	562.424	453.817	1247	433.178			5304.82	855.269	604.927	789.001	857.28	1300.79
	593.518	587.76	675.29	403.005			4317.6	782.46	781.689	448.717	911.007	786.288
	870.614	524.944	1288.5	288.178			4019.89	1278.02	687.216	2679.91	2633.94	1286.71
	584.696	1078.58	1482.6	372.22			4983.1	1099.54	758.6	2755.48	883.4	863.712
	685.878	581.763	895.043	403.794			2340.66	776.999	781.51	999.027	894.032	1252.73
	651.451	1011.24	811.51	441.603			6120.64	879.537	560.561	427.482	1019	1041.21
	788.835	665.213	1560.13	360.346			1182.37	1888.82	892.044	1312.93	1153.11	708.595
	1138.27	457.533	1279.69	326.34			4829.59	728.25	433.763	2083.75	2986.47	963.249
	893.635	575.613	1392.8	270.041			4667.78	848.489	478.93	1991.57	2725.15	1082.39
	572.011	635.778	606.784	349.516			5412.38	1360.35	1368.02	1719.74	1022.05	789.791
	636.433	684.956	1768.38	340.561			5864.4	741.771	626.319	5187.86	1792.22	632.737
	791.662	639.449	1162.91	399.821			4795.19	1028.4	645.917	4257.08	3369.65	466.982
	677.578	383.827	1639.48	529.4			1748.69	828.384	476.313	717.034	3451.54	1767.71
	750.942	484.35	1188.65	480.668			3641.55	934.619	645.136	695.407	1960.63	1919.58
	566.478	570.957	1883.82	479.361			3502.14	1202.82	693.031	609.288	3247.07	1239.42
	599.188	415.132	784.204	714.564			3010.95	967.123	613.698	675.61	2425.17	936.359
	559.283	646.67	667	608.108			3848.97	859.818	586.353	493.814	1438.72	1627.01
	734.633	484.971	1048.41	460.16			4263.15	727.483	741.568	660.072	1055.85	2145.07
	554.31	920.718	999.699	656.274			6121.49	746.964	905.454	6263.32	3667.35	1549.88
	768.958	587.06	1070.9	511.317			7145.63	1285.95	654.302	971.336	3411	1620.2
	631.406	942.805	792.719	824.094			4559.4	935.558	541.025	499.772	1273.89	378.437
	785.257	710.099	644.75	780.791			1269.35	882.499	676.644	1536.41	1474.33	1107.63
	637.936	650.919	1291.65	340.197			6363.07	530.983	913.481	2238.29	3229.57	1123.03
	670.067	944.145	1697.8	471.176			4261.42	622.917	836.941	1894.94	1079.71	435.841
	379.038	604.89	1392.91	486.859			4603.21	1113.96	774.869	697.177	1731.64	468.909
	623.801	374.191	1631.95	373.271			5036.13	260.101	701.457	926.649	1713.04	764.212
	654.533	554.101	811.574	335.25			7606.71	753.703	682.812	2514.5	1400.93	744.919
	596.745	624.378	757.841	480.79			7469.14	262.371	610.179	1194.97	1083.13	689.586
	388.81	494.497	738.029	412.709			4888.98	1103.85	968.604	6766.23	2948.09	779.411
	593.238	608.397	596.234	551.141			1901.44	1606.13	555.907	6215.96	1055.29	1193.79
	429.689	852.274	554.216	603.602			4376.1	1030.58	802.74	8012.51	878.841	886.207
	520.523	910.172	700.314	268.861			3862.03	836.166	1078.82	2079.33	1857.14	1265.63
	606.411	659.973	765.161	256.978			4824.39	1892.37	926.444	1020.63	1665.64	366.286
	500.004	683.894	1088.12	369.054			3158.14	953.254	1287.74	1572.04	1153.73	1715.7
	656.095	596.823	705.936	556.109			2710.3	843.2	599.447	926.728	1463.29	1878.79
	955.403	569.529	539.654	395.991			2927.52	1699.62	643.061	875.663	1253.09	662.76
	834.923	772.145	1094.41	637.21			4674.02	794.876	710.289	715.6	2732.86	1506.62
	1501.77	493.409	982.675	525.132			4013.53	2262.48	521.55	4367.19	2120.14	1307.61
	601.74	707.181	1034.05	416.823			5358.5	662.688	703.897	484.486	1558.62	743.896
	683.046	529.827	1204.49	389.093			2307.76	696.8	529.88	787.221	1507.91	2040.31
	935.494	737.485	979.067	544.185			1605.18	1378.48	660.689	3088.5	2458.59	1220.15
	464.883	714.876	1241.65	594.388			3097.19	1501.94	936.99	652.351	1061.52	491.82
	495.626	443.96	747.563	406.969			759.635	816.434	556.204	887.136	2870.34	679.035
	439.981	593.058	1735	329.724			4958.69	1421.49	655.378	1790.72	3013.8	872.067
	985.467	787.356	1498.93	967.551			4041.42	690.289	805.5	1137.01	668.026	756.749
	1364.22	547.783	580.574	416.336			5239.86	1049.71	599.008	1045.82	2812.88	1922.85
	814.573	794.763	1901.84	448.12			5218.3	681.714	683.556	991.976	2032.59	445.181
	469.872	558.009	691.627	451.934			1090.67	547.67	612	2203.98	1519.95	698.919
	706.83	592.351	1767.31	732.148			1896.03	774.403	710.349	769.466	1181.28	1004.05
	645.867	615.621	1033.14	626.144			1848.96	1145.99	926.592	904.055	2115.67	1472.41
	557.434	973.733	712.6	694.508			6951.47	3418.63	651.822	1269.35	1423.55	1293.78
	537.641	611.846	883.464	770.185			3405.7	600.585	542.595	1529.45	563.267	635.244
	577.576	738.937	922.422	952.399			761.604	643.163	892.78	1678.17	546.711	797.375
	1027.98	826.255	982.383	2574.58			7399.58	925.183	671.177	687.365	531.111	995.422
	439.835	670.136	507.889	578.49			6826.96	531.151	989.628	2756.72	715.348	1350.91
	1651.82	678.378	962.048	483.773			731.212	512.419	1001.38	612.255	749.51	787.24
	662.248	1794.66	693.2	733.012			1383.78	983.175	676.63	1419.59	716.292	636.434
	1159.31	835.302	741.087	745.199			2805.03	906.212	1116.37	801.063	821.576	579.538
	650.731	1364.41	1169.26	814.663			2073.96	1280.38	670.156	922.884	881.324	887.511
	500.111	657.598	1250.86	640.8			6023.6	1297.53	941.589	692.374	655.123	368.222
	554.36	573.009	818.471	583.045			2130.07	691.123	1015.38	372.721	481.627	649.304
	791.605	666.988	651.744	896.957			1616.27	733.422	745.465	3301.68	1001.76	383.022
	1007.81	774.208	753.489	420.248			931.266	669.18	459.671	755.207	815.508	692.898
	537.934	727.115	706.716	390.244			865.179	725.59	643.056	675.145	962.142	730.843
	514.703	572.557	1905.74	567.556			3256.27	1702.99	607.688	5089.07	698.261	897.337
	1180.7	620.772	2199.13	560.591			1122.32	1215.6	774.289	3281.84	478.397	517.042
	1373.4	818.712	1414.43	384.815			1027.55	1457.13	667.344	892.438	1996.08	628.216
	1374.45	664.914	1311.33	528.17			898.306	1466.43	800.157	470.028	3378.63	876.256
	981.978	627.478	932.399	529.578			863.703	1312.27	625.933	1043.55	1594.73	637.058
	1653.22	710.579	1049	668.962			941.467	2029.34	798.241	1094.76	2705.11	1175.87
	965.822	799.824	1965.52	680.564			911.207	1734.75	720.414	660.093	2661.05	975.406
	1428.67	593.226	1352.71	529.006			1369.71	1492.07	533.852	1182.21	3601.68	547.951
	868.467	465.958	1360.74	636.163			925.641	842.055	839.854	893.123	1521.97	936.866
	844.656	689.431	805.636	499.088			930.244	1423.95	995.736	1742.49	1961.2	679.734
	685.899	720.7	1432.04	662.727			451.304	1360.38	762.965	919.632	1490.59	765.013
	856.607	853.342	2079.27	587.163			816.161	828.633	635.063	328.265	2429.38	844.173
	894.564	576.83	1321.27	471.88			1466.66	492.54	535.831	189.149	1984.2	696.401
	763.982	427.713	1105.73	804.005			1365.19	1166.44	623.255	465.788	2043.03	610.283
	1139.89	787.675	884.244	754.998			1099.34	1298.38	842.805	1618.97	1500.5	908.665
	988.089	497.897	888.645	447.175			933.911	1141.4	1311.7	574.933	1299.18	563.909
	809.222	537.08	773.22	694.071			670.956	1004.46	524.904	1065.57	1824.28	1268.21
	712.426	433.733	931.345	517.176			540.351	1126.57	665.505	567.416	1433.65	865.384
	1014.4	734.072	722.227	1201			886.339	516.753	698.69	564.566	1744.49	653.951
	749.173	706.635	1767.97	686.159			1122.01	1464.82	529.954	1473.95	1713.61	679.64
	1167.25	603.645	1194.12	389.982			1253.51	529.711	760.392	3533.25	1898.76	740.48
	921.448	497.409	1737.1	465.283			1036.62	1134.58	742.554	718.784	1897.02	590.182
	785.237	436.637	1620.87	426.885			677.462	1175.16	664.143	1053.67	3124.41	770.05
	897.916	606.315	936.318	673.775			998.542	911.573	637.886	2093.81	2739.03	619.936
	961.949	502.423	1395.77	534.985			496.466	443.122	705.985	512.785	1483.69	935.009
	577.236	814.556	620.983	875.324			1825.33	875.356	632.005	547.178	1572.49	653.81
	1317.68	527.248	1593.9	444.335			472.444	1440.4	796.752	4369.85	2928.53	485.206
	942.459	608.4	2171.84	895.467			714.48	509.244	751.559	2910.65	2248.51	450.2
	671.188	867.474	1912.17	710.999			881.856	859.878	795.051	1040.27	1743.38	706.244
	785.038	531.591	1464.14	552.674			1137.9	1625.68	1085.85	816.841	1400.86	748.675
	1044.62	488.911	1022.38	463.964			668.689	875.306	633.402	488.976	1573.3	650.107
	1050.48	871.256	1868.71	894.644			795.785	642.928	484.866	1221.31	3427.7	656.095
	1209.39	361.467	1513.88	714.561			557.596	1258.9	469.084	1348.65	2389.94	916.524
	1666.24	361.167	748.166	994.022			550.985	1432.78	1190.06	1407.69	1784.71	863.763
	817.986	624.853	2594.94	2382			1121.05	1071.78	944.07	898.317	2115.94	1003.4
	1336.94	828.159	710.421	510.077			634.9	740.668	481.781	1653.76	2782.25	1280.71
	1503.98	963.565	1294.44	464.385			1191.52	592.528	913.222	1776.79	1532.61	547.321
	731.454	1285.18	547.984	643.696			1142.44	942.838	619.134	947.76	1645.46	1096.31
	1388.69	811.151	1690.97	605.417			559.173	886.939	981.876	1050.05	1778.58	707.614
	1887.53	814.429	1783.66	581.818			668.884	520.446	619.645	931.918	1737.05	1194.51
	1316.79	1105.79	1468.46	854.792			880.802	545.555	1097.78	760.428	1393.48	373.913
	1179.62	1119.86	1145.56	842.86			796.938	1075.02	782.627	831.909	1520.84	1112.94
	1020.35	496.25	1102.93	1040.63			690.37	1237	981.237	2489.26	1520.81	1122.24
	1883.58	565.059	698.8	623.518			1039.5	904.752	614.231	952.081	1619.88	928.394
	694.582	1065.98	817.177	728.832			1057.13	740.871	889.558	13887	1819.01	965.689
	864.362	530.844	1015.19	899.895			849.893	685.412	544.706	725.537	1543.62	756.105
	907.489	504.924	1018.29	823.065			1023.72	622.733	717.931	888.472	1687.83	1292.54
	717.849	441.435	1123.61	262			654.953	1043.72	678.387	862.081	1696.98	1276.41
	705.479	679.526	1338.97	495.337			1273.12	767.425	1267.65	894.304	1453.46	1201.09
	1358.02	504.752	1213.33	310.978			770.26	977.579	738.717	1829.06	1647.9	1922.63
	836.844	1177.08	1554.44	601.323			944.554	627.157	987.745	3316.86	1650.15	1148.62
	1277.3	1006.02	1489.86	597.188			696.978	812.744	1079.72	764.593	1591.93	1698.55
	579.722	510.829	1012.93	1015			931.961	599.256	615.337	1203.74	1652.68	1462.38
	1306.6	872.786	1695.14	397.824			538.844	908.064	778.274	1724.79	1630.09	1860.79
	1243.92	496.409	803.549	1623.07			613.038	565.485	743.126	2077.39	1641.41	2582.11
	958.191	469.889	803.978	699.316			797.219	2210.73	732.288	858.99	2737.21	1170.17
	1046.25	912.196	1415.94	559.249			1348.69	823.511	776.783	1495.79	2822.58	1791.44
	685.266	496.635	713.146	589.434			1559	2364.64	806.811	1052.85	1687.98	2304.81
	1364.38	1155.28	789.123	639.579			882.44	950.667	888.736	689.304	1580.93	1482.55
	1643.07	477.424	673.193	229.602			639.433	2476.29	742.835	999.261	3588.2	1262.38
	1160.19	498.021	735.656	836.794			1117.83	1219.84	555.733	641.306	2349.2	1097.04
	1419.37	576.581	1061.85	254.423			811	1626.57	964.153	1154.39	946.328	1592.45
	770.046	342.711	1216.79	421.611			692.387	1299.07	782.879	460.683	818.205	938.283
	1116.22	715.852	1194.55	555.167			854.018	1413.11	814.413	656.946	599.427	1469.98
	1739.62	575.072	1239.48	605.978			571.2	843.648	510.567	1038.21	435.649	1293.26
	632.919	843.758	659.224	841.508			847.673	1120.21	997.019	674.015	646.136	2712.37
	583.128	610.644	953.467	461.261			916.428	849.844	503.502	684.851	856.88	778.539
	947.014	760.902	1018.02	615.969			696.145	2047.56	679.984	661.322	329.163	2514.48
	826.543	830.975	1754.07	563.675			998.933	1262.38	710.015	891.171	390.76	752.933
	636.182	653.077	1037.8	663.137			606.057	729.448	872.418	1050.35	3695.29	2038.06
	866.607	954.249	1271.92	491.594			789.889	1415.54	573.298	956.358	618.394	1464.03
	1127.35	513.267	822.727	521.233			612.75	1282.64	600.24	820.222	193.038	1053.36
	1026.38	1033.02	1178.76	550.123			1030.19	688.804	625.697	791.016		1005.32
	1513.34	660.363	688.117	814.507			685.75	2064.82	731.165	1337.39		1067.53
	981.311	966.689	532.966	628.444			859.288	1009.58	710.154	511.001		807.297
	1194.67	389.532	670.983	463.459			697.969	745.339	702.283	2723.11		642.945
	694.976	477.676	1973.23	465.341			1806.39	1361.24	894.223	7691.95		874.929
	776.847	629.897	960.631	317.696			992.188	2633.97	563.8	616.002		1855.05
	1377.25	547.978	675.428	629.455			1010.69	1285.39	576.225	1885.41		813.048
	1320.59	510.606	615.944	516.332			1800.42	1566.74	754.018	493.668		1019.63
	814	514.956	669.689	495.711			743.593	777.661	684.482	571.423		761.808
	821.085	673.195	915.144	728.714			753.778	1984.81	1352.83	2015.09		630.774
	814.363	578.286	2285.92	486.775			1573.41	652.696	532.977	2607.98		585.154
	572.809	467.778	775.699	650.76			799.827	684.067	595.105	663.531		1099.61
	826.543	851.696	607.06	761.804			1080.15	1185.81	896.396	643.476		905.341
	897.213	571.904	1163.96	508.145			950.203	1232.12	742.891	7179.7		1849.75
	685.569	1070.88	921.333	544.635			798.044	835.978	642.794	4017.11		781.777
	737.875	933.53	835.533	777.452			976.131	1608.75	659.513	1114.08		888.131
	1009.92	383.248	815.569	382.234			1335.62	1703.16	718.922	1169.79		1355.86
	729.569	1051.62	1055.68	474.709			734.288	1266.13	672.502	1019.37		1188.86
	963.141	811.51	1019.48	441.436			585.165	1509.4	560.273	2925.16		1239.51
	686.938	637.315	1277.47	488.57			949.547	943.948	1003.62	744.571		1127.39
	916.576	677.445	1276.66	451.8			1661.98	1082.26	618.567	2411.21		1011.02
	562.661	651.15	955.178	451.703			716.244	774.831	562.334	3213.74		490.141
	1069.22	817.462	1219.41	533.368			1481.33	952.332	696.896	2083.35		987.534
	762.978	656.611	1320.18	723.044			999.391	2377.07	987.356	3513.72		1077.05
	816.886	857.045	719.391	516.29			984.583	1762.4	769.018	2142.29		2057.99
	929.044	501.011	864.533	523.556			821.166	916.156	591.159	1342.65		1717.49
	1054.27	773.515	1310.62	499.818			799.808	1654.58	955.18	676.467		798.149
	747.184	672.824	519.07	532.59			1425.53	1167.49	699.652	1355.17		1003.77
	698.882	1132.01	788.096	1533.28			606.25	1163.8	370.015	497.822		779.989
	926.465	823.032	1372.84	688.294			931.272	2182.99	1010.07	612.777		1067.54
	1492.87	727.716	926.692	659.084			1096.27	1175.04	830	849.545		650.581
	684.104	659.797	671.584	876.256			687.327	1464.33	783.556	3450.82		1591.85
	788.635	435.029	1092.51	531.127			1440.56	1173.35	780.68	2032.04		1415.62
	1006.47	1032.3	703.044	771.942			835.119	1579.58	383.476	5821.29		452.554
	1177.21	860.059	827.634	829.444			973.163	902.629	1207.71	3037.58		1152.31
	644.895	566.317	831.644	615.054			763.765	1469.57	708.801	5477.67		749.823
	739.355	752.792	592.333	529.931			940.165	2079.86	592.456	1575.98		976.09
	878.586	1083.49	742.956	462.556			755.009	2056.02	705.36	2678.38		965.874
	661.139	821.164	1018.51	855.701			1134.6	898.695	654.638	6345.04		1213.14
	717.877	1301.37	1366.1	516.325			758.172	1018.48	1107.69	5810.56		1228.96
	1225.43	872.354	1598.9	732.267			606.229	2480.29	837.51	5910.42		832.494
	621.263	1081.76	906.267	1105.68			897.133	1089.44	612.535	1199.2		1507.49
	953.844	925.761	1442.2	980.499			632.248	955.433	668.689	1053.41		622.428
	1114.14	859.837	1213.48	609.467			592.076	2707.36	526.387	425.244		765.581
	819.595	731.711	701.913	601.684			592.536	1088.42	526.577	577.259		1140.17
	854.278	955.701	888.987	532.222			945.936	1132.31	1365.22	986.844		1016.2
	804.353	787.519	1190.88	517.029			651.684	1375.07	644.247	562.206		588.822
	674.909	685.826	925.267	339.613			883.838	923.444	567.681	729.44		530.897
	1163.12	941.492	1015.42	716.88			541.102	732.247	604.862	661.971		733.808
	758.202	1612.05	1311.21	820.804			712.676	1399.18	1521.08	449.732		1284
	742.62	1258.63	1787.99	942.806			1480.33	1036.17	1195.39	751.848		1806.13
	1111.1	903.946	849.489	711.667			553.077	1528.33	582.731	1872.54		646.141
	537.303	681.431	1361.47	581.978			1253.96	1162.34	725.06	975.942		1181.19
	803.797	799.385	932.6	544.595			1572.43	2403.58	531.59	1484.09		1783.08
	1049.29	928.92	927.44	671.354			1245.66	2605.2	634.5	641.094		1990.78
	666.327	631.601	1333.88	571.978			629.791	1714.84	696.248	963.694		2021.83
	956.17	830.864	1098	507.311			714.731	1178.74	644.126	501.585		1435.55
	1225.22	966.026	637.168	676.66			778.004	1181.86	900.695	3620		753.404
	708.17	521.343	1036.49	613.571			489.981	1795.69	548.508	853.16		486.804
	668.309	1067.62	1056.21	562.156			1254.53	697.749	494.904	1110.35		8268.85
	816.559	514.797	736.724	685.935			1290.77	1088.56	642.736	1972.83		7117.74
	1444.76	1700.97	558.258	600.016			730.385	974.948	891.333	1765.17		7610.69
	573.49	698.217	917.641	1162.16			1026.03	2027.89	617.418	666.86		7975.54
	593.646	1457.82	991.431	759.016			478.858	2251.32	827.22	697.245		7090.14
	681.286	1888.69	865.651	411.159			794.689	578.566	686.001	520.563		6887.46
	630.395	708.75	1005.58	611.822			862.119	1524.54	946.966	1138.45		9546.99
	791.679	623.531	1184.07	739.297			956.98	1420.48	774.649	792.579		7150.36
	598.692	1477.75	2181.93	660.333			1501.3	972.478	668.392	630.485		12329
	481.584	575.597	732.769	450.378			862.17	2062.61	757.173	3295		10791.8
	1041.95	804.909	1233.2	1001.11			1060.84	1237.24	724.018	3202.6		9139.93
	1465.56	1168.28	1353.84	606.953			1643.91	2647.91	918.156	886.716		7177.56
	1398.84	921.111	1506.89	868.756			795.422	2071.89	954.105	1781.55		8260.57
	682.895	1039.51	568.494	752.848			788.4	539.629	859.259	1077.44		6621.65
	678.979	511.447	1394.36	506.976			1033.88	1331.96	956.981	513.361		13866.6
	1068.44	875.139	1166.71	982.443			677.175	1416.08	728.515	870.451		8842.64
	675.422	1198.12	1719.33	581.624			782.956	742.569	734.036	2239.83		7410.71
	768.668	579.817	1124.45	437.53			1056.44	1009.3	490.078	684.175		11629.7
	623.709	1273.77	1721.66	889.488			576.584	1520.53	1449.02	1868.81		4440.27
	1242.09	518.356	829.941	622.905			758.462	912.119	1062.51	751.71		6976.57
	496.479	627.424	802.556	548.489			720.164	1949.81	1364.36	710.563		8714.92
	584.819	982.323	1757.62	482.663			612.356	2140.96	794.326	992.964		8913.97
	975.902	686.112	1229.66	596.375			730.153	911.576	958.994	455.369		6728.78
	912.446	831.115	1216.3	729.491			785.463	724.024	652.979	645.677		10360.4
	1029.04	479.765	1177.33	566.503			741.881	1870.16	783.622	835.862		7957.27
	593.028	798.268	751.822	568.285			752.918	2226.97	924.621	1103.65		9161.85
	639.955	724.534	1016.36	704.494			818.977	2667.43	485.736	681.383		6635.31
	665.411	506.266	733.873	764.764			622.549	795.688	554.309	468.854		7436.32
	756.506	765.343	1171.47	761.317			762.822	872.767	673.636	664.539		7574.29
	1092.62	757.075	927.422	591.275			1263.31	1562.82	905.246	414.05		6498.81
	804.704	491.756	1150.52	1246.53			1002.64	2058.18	756.779	1240.27		7995.83
	787.667	867.476	731.93	716.133			807.161	2693.43	1244.54	600.626		9686.81
	622.963	1149.81	1228.75	542.589			636.699	1479.33	622.859	4477.93		9886.36
	642.026	487.819	1516.81	1296.79			486.63	2334.49	995.379	456.481		7161.01
	512.1	754.066	707.285	938.419			611.404	1213.35	1279.02	470.239		7683.23
	722.078	571.732	1255.47	1425.71			899.374	2125.86	530.794	569.559		9287
	639.441	1075.76	1463.74	578.656			590.604	3024.17	674.312	2050.12		9268.69
	812.807	1143.75	1869.25	1933.98			430.767	2322.78	932.054	1133.6		7757.48
	959.602	869.526	1079.97	859.067			1034.2	1205.67	746.686	1372.11		9595.11
	658.368	1104.31	668.578	1160.92			515.922	1575.18	761.822	713.829		10937.1
	1163.83	609.208	659.733	1775.08			660.039	2850.68	648.208	477.357		8422.66
	674.883	936.027	1442.88	699.267			628.72	2558.2	480.588	2950.12		10078.6
	473.79	914.385	1577.62	480.423			518.267	1117.9	561.133	674.159		7227.81
	599.759	907.831	1613.81	685.006			834.214	2965.9	1020.77	3503.49		6739.76
	591.029	677.234	708.509	485.02			739.71	1727.76	558.755	2216.93		6162.62
	941.566	736.311	1582.48	606.986			726.834	1782.36	736.379	941.225		9922.73
	649.943	663.504	1402.49	497.611			667.238	2791.18	676.239	799.531		8590.04
	640.002	753.332	2145.69	237.721			1009.36	2433.12	868.2	1590.71		10302
	516.465	1081.54	999.055	423.622			638.871	1282.32	539.297	862.422		8220.46
	766.965	670.445	983.771	440.512			670.156	2185.81	499.336	1520.85		8172.55
	875.729	598.929	813.156	509.052			540.225	2223.42	553.715	643.664		9768.24
	589.745	734.768	1872.14	624.829			658.25	1811.04	620.686	1743.01		9289.84
	1107.33	892.673	1143.44	626.405			909.067	2473.69	707.87	1658.45		6138.65
	882.791	655.904	1531.04	705.876			579.626	4582.71	551.6	1579.9		7737.23
	1070.09	1013.71	1508.07	440.426			925.956	2871.31	1216.46	2113.38		8970.02
	836.654	593.629	1656.11	566.479			526.071	1581.01	628.208	573.756		11165
	597.187	771.812	2044.78	497.078			703.9	3226.31	550.388	690.756		3736.19
	624.076	530.663	2124.1	749.622			648.028	653.747	684.346	1885.93		8675.75
	1087.23	596.057	1399.82	524.775			612.688	1789.77	724.596	3527.13		9481.58
	610.178	610.163	836.908	602.972			803.509	588.067	668.402	3919.57		8712.1
	655.063	1008.92	1375.39	729.889			614.639	2194.1	866.711	1685.77		7995.13
	591.033	1015.9	1346.56	672.438			554.313	2529.79	572.668	930.631		7763.63
	982.367	694.793	1437.03	590.656			425.459	2518.02	608.541	6142.53		5249.89
	633.457	614.326	2061.47	674.971			842.51	2522.37	677.125	780.477		9734.98
	725.288	886.323	657.13	655.667			777.112	866.632	719.618	1300.99		7008.12
	511.526	753.422	1938.55	476.956			1102.52	2957.69	1060.19	1437.73		7367.52
	1021.17	995.155	1768.55	256.321			1096.84	2771.76	763.251	778.482		8271.24
	549.471	745.188	634.333	539.95			807.149	2266.36	700.218	666.375		7827.13
	739.692	893.822	1076.69	859.941			1212.25	915.933	1475.82	741.492		6146.44
	804.951	1068.53	1049.03	553.747			1131.4	1162.67	687.885	2396.71		7765.67
	554.789	740.5	566.589	874.062			913.262	3581.75	643.95	1352.09		7949.94
	612.505	559.827	2445.8	500			3219.56	2132.26	527.956	778.862		6850.8
	1919.32	708.225	1599.68	657.328			894.116	5330.5	581.601	2082.47		5797.27
	767.645	1681.63	1790.57	653.906			1094.12	2063.74	964.449	625.265		9086.26
	709.695	954.927	1370.43	533.769			1022.46	1235.44	803.144	7019.8		7703.82
	844.96	996.327	1856.73	598.972			940.63	801.589	682.097	973.751		7756.5
	598.935	777.718	1650.31	590.309			1005.57	1270.51	872.69	667.888		8194.47
	813.303	659.038	1733.53	527.208			912.34	1572.83	769.048	1045.2		5700.83
	765.326	765.964	1447.62	545.851			711.772	1932.38	928.437	799.989		9567.6
	418.886	892.044	1802.05	723.098			1231.99	2931.17	837.289	1171.97		6955
	643.822	885.422	575.114	737			896.038	2768.61	1474.08	633.774		11831.6
	834.06	1193.02	1210.19	481.334			901.576	1559.24	876.756	1831.3		4460
	878.268	1012.73	1726.96	536.205			1080.21	1647.95	590.344	1379.21		8784.2
	451.345	753.457	740.75	562.948			867.309	632.444	880.196	972.185		11020.4
	874.644	1029.21	1030.33	445.774			1071.47	1174.93	520.822	3267.1		7353.46
	1595.99	729.429	810.866	560.063			802.328	799.333	895.75	1834.97		4183.76
	761.298	897.602	893.133	703.115			1000.19	2139.21	1287.46	8214.15		5643.69
	620.861	492.911	1396.57	512.963			731.179	3020.55	688.685	941.667		6018.92
	658.587	595.524	1463.29	247.427			1464.84	2307.77	531.489	3924.05		10035.7
	808.275	648.168	814.083	309.538			1265.62	1857.49	746.786	4307.13		7616.14
	725.176	788.762	1304.73	992.55			894.772	1343.01	588.703	2155.07		7298.92
	813.31	732.923	1464.17	758.311			912.695	2552.34	893.289	996.192		6015.34
	843.322	575.432	2008.09	631.437			727.711	2339.86	566.762	640.17		6970.04
	635.121	1190.93	1220.84	615.756			1042.48	2088.03	657.563	687.698		4444.23
	1008.54	972.845	1382.97	383.083			722.808	982.663	795.416	898.488		6946
	819.061	1767.08	1034.65	544.973			1572.73	2601.89	605.358	2342.8		8855.25
	744.733	547.534	525.146	667.385			1230.14	2486.33	905.601	1839.67		10650.2
	572.8	906.767	1674.48	494.091			1007.38	1312.59	781.571	1558.41		8586.45
	849.667	590.222	1644.44	690.144			772.135	2164.16	611.361	2382.49		8414.18
	628.261	910.53	1601.81	562.246			758.144	2462.91	679.289	1280.75		5607.81
	1026.4	1180.45	2119	480.706			746.507	4192.1	960.417	844.405		4258.93
	1454.16	886.822	1225.28	340.689			1567.99	3007.29	918.638	1990.99		8061.18
	654.984	1024.62	700.693	712.489			1918.27	2249.69	915.326	616.07		8959.43
	702.689	690.72	1007.51	1176.14			1027.92	1988.7	600.477	1055.64		7562.55
	600.933	606.113	603.585	901.278			1936.86	2738.52	571.869	7352.09		9654.46
	719.314	743.6	796.457	557.88			1039.47	2185.24	852.094	581.33		8531.26
	786.356	1322.53	1130.22	905.046			1149.53	2273.34	732.047	2478.03		5214.28
	1303.05	584.053	596.111	698.622			1618.15	2515.61	673.428	1193.6		3768.69
	668.134	775.583	546.588	766.114			783.146	821.275	850.951	1072.58		7634.72
	825.558	517.299	894.467	786.034			1717.53	2256.86	529.474	929.574		8250.94
	682.307	1084.31	974.491	580.963			1203.75	3967.89	784.563	717.614		7441.16
	523.745	1059.24	763.293	939.118			718.178	3417.9	609.77	2186.1		6738.78
	728.197	646.401	969.779	547.523			1051.39	2741.78	540.218	1521.99		8523.47
	593.242	790.686	775.178	470.232			752.072	3122.24	1217.93	1010.21		3355.53
	548.222	1134.88	728.933	886.772			853.437	2797.85	648.681	2253.72		6754.56
	1077.22	604.032	804.684	840.918			1163.35	3993.52	1273.09	3201.28		8621.38
	896.471	996.895	865.113	1120.83			765.841	4215.98	461.461	2270.62		2115.4
	649.658	969.84	713.839	549.024			1125.92	3908.93	420.167	470.758		7696.2
	677.698	798.188	954.795	494.656			1049.47	2409.57	923.425	2512.32		9116.63
	539.518	616.588	924.308	577.78			1543.98	2339.56	676.479	1570.29		9593.32
	906.439	679.62	686.711	539.261			1375.36	1390.76	783.056	1240.38		5773.63
	437.806	1102.35	1363.4	1089.13			1504.98	1023.2	1289.47	858.048		4828.26
	835.388	1240.9	656.169	610.063			1276.28	2189.68	523.556	563.04		4065.83
	1371.34	874.148	640.822	921.624			1831.39	1170.1	710.057	470.059		9418.37
	605.067	949.688	906.948	1416.42			1152.76	3146.87	450.673	776.224		6473.61
	1193.02	994.178	711.085	829.935			1270.8	4847.63	450.901	642.107		3880.68
	712.371	488.905	970.54	525.47			1457.35	2222.41	494.692	4468.97		2023.51
	764.556	709.533	987.65	356.222			747.109	2666.97	1044.22	647.335		9955.51
	415.753	1257.91	659.195	908.255			1530.96	3854.46	693.259	855.632		7624.96
	775.702	1058.91	1268.24	540.072			1284.71	2719.04	1415.81	423.489		4417.25
	661.326	700.444	873.632	583.483			1237.67	2782.06	1269.89	440.1		2584.56
	686.825	569.864	1020.93	674.386			1001.71	2262.07	748.657	511.358		5183.16
	835.989	796.923	742.137	895.241			1106.93	4075.44	505.422	3512.88		8142.53
	536.744	901.25	854.5	1200.65			1234.11	2887.08	912.889	2243.59		8003.08
	1017.44	871.183	761.874	631.605			1337.62	3866.95	940.154	731.151		9359.19
	717.156	777.489	1301.94	939.9			997.228	1488.05	727.972	1668.86		5256.48
	711.237	614.44	1157.64	605.483			1055.86	2648.32	558.396	6800.07		5083.36
	916.667	568.733	1120.74	565.021			1571.09	3593.05	551.288	875.631		4353.65
	683.059	852.669	724.995	512.67			757.675	2610.64	767.511	6486.8		6534.27
	1445.69	918.75	1225.04	774.909			811.938	2984.47	547.689	8489.49		6371.49
	1568.78	709.319	610.694	583.364			1301.79	2030.7	595.517	2789.38		5985.55
	589.026	811.29	650.622	1194.2			1632.31	2355.34	623.46	2791.97		9557.01
	826.406	589.989	922.577	713.511			1488.64	2652.18	499.147	3906.55		9262.25
	809.423	797.697	1454.74	716.716			1081.81	3954.46	586.685	4837.3		6219
	631.427	749.083	857.449	1003.46			1298.07	3522.93	675.973	2078		2932.36
	699.756	1102.54	733.081	955.426			1112.21	2895.79	494.295	2221.64		3771.42
	863.122	559.543	511.167	630.918			784.439	2432.12	733.189	1106.95		4484.44
	949.578	1247.87	1960.97	702.343			962.592	4134.07	644.625	1108.69		3532.26
	545.253	687.12	671.722	589.644			1137.3	2122.4	426.692	6870.26		5136.56
	966.015	957.028	1221.12	798.064			938.814	2013.68	1042.6	1333.21		6401.54
	790.594	523.231	845.469	635.319			1573.31	3288.28	593.38	9225.58		5839.13
	1426.9	552.089	694.878	537.112			722.421	3506.88	822.54	4474.96		7323.65
	684.439	861.017	1014.39	914.046			1055.58	1215.51	670.803	1266.2		4954.7
	1017.42	687.79	627.878	615.611			1764.45	2368.74	494.086	24537.7		3918.48
	1006.32	500.022	1052.83	544.9			793.978	3067.3	498.844	5967.96		4519.73
	782.948	487.956	743.867	617.617			1990.48	3601.29	531.648	1102.25		1478.69
	558.85	585.333	539.038	483.498			1489.72	3889.99	566.59	7600.21		1659.45
	698.721	631.911	1065.62	474.196			1504.13	2635.67	896.584	669.113		1858.01
	543.364	912.713	2522.66	716.211			1414.79	4177.86	580.843	850.267		5718.47
	562.685	614.356	949.167	868.357			889.632	3055.92	1111.61	1608.07		5027.7
	586.144	518.532	2988.01	697.76			847.756	3384.22	421.208	1454.71		3552.79
	711.8	886.508	858.808	442.212			695.689	2840.08	730.861	831.42		4446.22
	618.293	536.733	1346.67	485.231			1890.57	4554.01	649.552	3525.42		3952.67
	1317.15	488.603	954.145	452.34			671.333	2009.08	829.113	10567.3		2819.58
	888.485	808.454	1645.64	467.911			950.503	2271.52	615.239	1193.01		5403.19
	704.375	615.943	1224.36	577.519			1039.97	2684.47	589.161	825.598		1503.83
	663.486	570.499	3513.58	549.309			785.799	1704.26	817.719	1125.04		5685.9
	559.458	667.044	1768.27	788.51			1355.92	4523.27	666.782	6919.62		6841.82
	702.694	887.756	1739.41	631.282			1141.37	4853.45	579.948	1258.6		5530.63
	883.036	483.401	1616.44	733.699			1027.49	2917.24	1323.31	1007.12		4806.13
	567.4	1076.92	1937.49	605.548			756.711	3996.58	720.446	1961.31		1349.31
	388.136	755.203	2026.58	541.6			844.034	2998.38	772.409	984.938		4219.51
	1042.17	820.642	2884.52	581.577			1469.62	3227.35	664.678	3971.09		1922.34
	1176.89	507.092	2064.45	749.37			1290.65	3852.63	600.819	984.667		4979.8
	953.994	542.076	2801.91	518.8			953.324	3673.64	696.51	924.615		4373.51
	939.257	1202.98	1412.24	620.734			1803.98	3334.52	566.596	949.092		3875.97
	923.071	565.939	1240.23	548.793			1295.35	2190.11	549.578	2752.67		1658.65
	1366.12	1112.72	2402.5	732.622			1798.3	2243.72	475.982	1074.82		4606.29
	604.8	581.417	1777.32	568.385			1113.06	3478.6	1317.97	1083.98		1537.9
	941.678	573.795	1810.54	956.868			718.856	3184.1	577.035	874.247		2650.56
	686.173	537.011	1575.32	638			2034.38	2845.04	768.91	2265.37		2488.81
	809.684	808.333	2499.68	685.21			804.13	2791.02	988.88	910.645		1299.64
	668.275	1213.02	1262.96	616.811			1762.28	3071.21	731.527	1784.06		5089.4
	661.603	569.499	1460.54	520.79			2155.39	2802.64	543.679	1049.16		3264.61
	625.195	789.63	1977.7	666.518			1764.89	1634.4	576.475	4165.57		1607.83
	1101.25	718.533	2556.41	565.291			922.694	2784.53	803.784	6844.15		2189.54
	1239.48	739.115	1104.05	654.375			1916.45	2865.94	579.388	2264.19		5459.37
	842.771	471.178	1681.78	607.529			1249	3077.88	431.593	1058.9		3927.45
	590.506	402.034	2034.47	545.5			696.333	2676.86	860.582	6228.31		5364.56
	1135.28	651.514	1768.37	435.632			1060.18	2850.69	491.244	740.22		1270.05
	834.886	1787.28	1793.52	840.076			777.411	3142.91	496.266	880.103		6197.25
	723.367	627.304	1015.51	909.448			2111.09	2769.65	805.052	745.48		1297.15
	1269.59	1039.84	1247.51	602.914			919.87	2002.97	573.088	651.252		6326.37
	659.6	639.349	1727.3	738.022			1532.91	2029.08	849.796	724.488		4834.5
	751.288	818.827	935.293	1434.37			1479.68	1635.6	580.148	1033.96		2104.39
	503.697	606.111	901.967	599.307			2048.98	1016.6	571.941	839.965		1700.25
	722.178	490.215	728.624	1192.38			2585.73	3162.25	636.97	1128.39		1331.12
	1194.95	453.219	1762.91	1139.07			3908.3	2645.56	735.979	914.397		4961.84
	461.599	543.409	1329.14	808.472			1145.39	2572.73	658.646	741.821		5890.38
	1402.49	489.122	1516.71	885.861			1598.31	3555.12	917.4	1023.5		1387.63
	827.99	539.044	522.333	529.827			876.089	3481.06	545.125	681.198		1626.49
	491.01	767.679	1665.56	560.977			2317.36	2077.17	1477.12	648.03		2089.11
	1288.6	1357.28	1231.45	627.974			1220.49	3291.31	760.157	1366.58		1123.38
	760.547	588.865	1135.49	982.99			1421.03	2363.16	533.264	632.778		5823.47
	684.844	649.384	1474.12	862.209			1191.65	3620.41	796.671	569.655		1326.25
	1257.02	809.487	1417.24	659.87			1973.86	1663.18	957.738	653.205		4284.91
	1732.98	485.636	1748.57	891.102			1100.35	2184.98	539.787	2244.06		3120.96
	1139.73	675.011	1482.18	589.526			2153.33	3943.97	722.836	522.347		2776.43
	1050.08	838.687	1333.27	839.356			1484.94	3424.59	771.076	4556.63		5879.9
	727.184	658.102	779.5	698.972			1068.61	2368.18	780.941	648.523		1807.68
	948.748	1341.07	1813.66	739.689			1663.71	2282.21	978.803	853.933		2089.57
	826.167	475.871	1943.6	731.969			739.269	1629.01	509.655	744.575		1914.87
	662.938	401.528	1048.35	473.707			1152.1	2480.8	747.6	13270.2		5213.26
	481.062	699.116	1542.44	814.521			1732.74	2910.84	576.323	803.58		3555.09
	1130.58	708.883	1013.5	859.391			1669.87	1450.27	666.731	1388.25		2994.3
	802.022	692.533	1005.58	627.827			1204.02	2600.61	1188.56	7098.36		1793.88
	643.447	605.541	1658.68	621.66			1223.29	2413.64	667.756	1012.95		2669.84
	1053.15	408.111	991.844	508.749			1702.45	1752.16	906.804	1840.86		1988.96
	961.075	852.687	987.763	476.044			1038.97	2437.42	670.356	3918.75		1428.86
	679.111	1036.07	1306.95	881.25			1746.57	3112.11	862.547	6886.52		3274.49
	975.711	469.977	2278.25	664.1			1180.81	2776.6	993.788	1256.82		2868.63
	730.692	760.376	1033.1	642.395			1042.38	2914.82	598.561	2491.26		1660.96
	803.05	557.461	1394.88	681.391			1544.55	3432.6	401.152	1950.07		5641.35
	622.849	770.92	609.561	766.957			1185.47	5165.4	1497.05	1381.84		4818.75
	791.775	982.455	746.107	732.087			1254.17	2757.48	664.217	4652.8		1544.96
	552.105	590.471	1375.38	827.535			1779.54	6742.61	666.144	2586.87		1177.56
	662.226	889.2	758.699	1256.71			1498.68	5301.62	562.902	721.414		3841.28
	887.366	792.569	876.867	752.221			1864.28	6660.99	653.855	892.256		2563.8
	774.601	492.503	1096.17	671.047			1661.79	7200.86	846.81	2534.85		3444.91
	1516.85	590.185	580.113	625.417			1582.57	5420.51	538.435	902.593		3473.49
	678.333	385.511	1116.42	538.212			1587.79	3207.79	706.712	1001.26		3322.58
	915.663	749.51	708.267	1112.55			1149.89	4061.69	518.202	2039.69		3169.58
	474.531	1022.91	1347.72	763.999			1992.96	5603.65	853.556	733.902		4852.37
	762.904	1054.38	885.901	818.958			2140.27	5401.61	675.317	1421.23		1283.52
	1094.72	1069.15	1506.86	697.2			1660.55	1927.63	809.332	1001.3		3831.78
	1164.94	949.827	1917.48	801.501			2017.76	6951.19	1321.08	953.107		5563.52
	509.144	941.188	1551.44	707.111			1009.83	4105.4	729.889	3361.27		6129.42
	477.997	962.587	1198.89	863.504			1714.9	2633.6	518.489	4707.42		1459.42
	713.291	875.058	845.467	924.594			1768.95	5907.06	921.646	1000.65		3289.55
	766.643	380.816	585.207	568.978			1251.22	6977.64	569	8047.46		1697.41
	1067.23	955.361	815.4	617.656			1987.43	3419.26	504.061	1490.68		1627.39
	626.538	986.332	1616.11	928.762			2318.33	5618.28	1046.51	1011.17		4809.77
	696.051	1201.78	1201.82	894.914			2162.2	2092.98	521.456	1922.08		7704.1
	894.082	682.111	1059.18	738.194			1616.6	5496.36	841.766	554.399		4581.54
	591.769	1054.36	969.904	970.036			2052.38	5336.43	745.225	2845.31		4882.68
	667.185	614.015	574.321	899.752			1881.35	4685.89	597.985	568.919		4119.27
	749.199	483.756	2032.08	842.106			1513.67	7493.6	934.211	4971.97		2921.12
	627.689	379.307	1027.09	700.205			2462.82	3175.01	890.556	506.83		3487.62
	703.499	438.278	2369.19	726.328			903.715	4566.67	780.976	864.509		5547.07
	561.028	981.966	1329.13	791.397			1591.65	4893.87	688.178	3850.16		5338.5
	1210.28	652.061	601.022	670.944			938.563	7194.85	564.941	27199		4870.13
	1025.67	751.307	1385.82	568.746			1788.63	6114.96	775.922	490.841		3088.14
	767.708	927.95	681.235	1091.32			2009.66	5897.22	592.694	1155.72		1642.82
	641.723	437.489	1459.2	678.289			1940.82	5798.32	600.93	5863.14		4912.03
	779.437	953.611	534.222	774.55			1383.03	5492.19	669.808	1476.25		1985.6
	563.705	813.845	560.711	786.382			1123.78	5756.71	1282.01	429.853		4138.37
	599.068	603.516	701.733	644.267			2149.47	6574.88	875.633	2348.65		2169.91
	451.001	728.268	708.981	773.812			2091.78	4963.62	418.931	1045.56		3251.03
	723.797	880.633	688.503	1029.96			1254.07	6141.83	701.777	935.118		1890.53
	1033.96	773.127	856.431	593.419			1804.87	4903.62	490.781	1046.4		1907.29
	515.718	1014.21	1464.97	709.983			1517.01	6202.54	769.66	830.95		3753.69
	566.429	482	1213.42	472.556			1169.47	3715.34	691.559	1244.78		4127.45
	500.214	458.314	997	577.969			1266.55	5365.26	702.859	695.672		4142.32
	824.145	1274.06	669.822	547.622			1435.74	4213.33	737.576	917.461		2069.04
	681.111	1030.55	855.956	707.369			1907.03	7263.01	529.341	592.874		3596.18
	565.514	558.518	1172.4	552.436			2080.57	5444.32	626.591	1061.4		3694
	822.938	1076.5	885.289	645.191			1737.21	6083.48	560.342	1486.84		4718.8
	512.386	738.061	935.283	574.297			1868.59	3981.64	509.945	648.08		2336.99
	693.893	571.94	1401.19	558.686			2072.29	5386.8	702.106	930.527		1989.14
	593.55	551.905	1779.23	388.8			1464	1457.59	756.585	2925.95		2256.18
	1127.02	1331.51	1567.22	459.317			1428.62	4419.81	1247.69	1866.8		4453.85
	756.229	777.199	1092.65	802.467			1914.99	5076.09	413.086	1432.05		2698.15
	795.609	815.674	1746.09	588.239			1569.01	5296.41	649.237	675.418		2474.48
	478.978	980.954	2010.44	541.479			1070.71	5542.18	665.691	653.71		1780.04
	951.249	637.635	1273.94	825.978			1320.8	5510.95	1036.14	2141.25		2180.73
	551.276	604.244	1907	590.178			1739.49	5061.25	970.2	684.479		2893.43
	1203.96	543.646	1145.6	551.063			1559.07	6114.08	660.975	691.129		1912.04
	583.636	770.439	1799.75	594.375			1496.54	9139.48	647.333	9350		3408.44
	554.375	927.292	2677.01	727.712			1374.84	5643.91	584.244	1152.72		2205.23
	676.867	559.472	978.4	612.504			1201.74	6366.19	709.493	892.665		2500.74
	1021.71	719.178	2669.36	478.673			1445.63	5270.79	598.749	3428.13		1172.19
	548.961	635.778	1658.32	679.54			1742.78	5277.51	629.46	3146.38		1530.44
	698.441	1246.83	883.626	502.156			1598.59	6533.04	719.941	580.645		2383.15
	770.736	627.276	2003.56	452.733			2090.69	6437.73	1155.73	1687.18		2415.58
	719.157	1092.38	2299.88	547.909			1266.47	6692.16	485.815	850.573		4108.79
	796.904	622.189	1410.08	522.098			1492.36	5881.69	839.096	1563.36		3149.21
	915.37	742.056	1494.03	904.407			2272.6	3137.84	764.526	634.19		3060.94
	491.989	955.327	974.492	587.372			1672.4	6480.68	612.2	734.105		1860.52
	733.893	461.95	1953.77	816.449			1053.22	6946.49	1375.41	22930.5		2603.41
	649.081	563.622	637.067	519.134			820.171	5580.36	576.393	1034.3		3424.98
	686.3	1212.89	1379.92	548.988			1104.75	5066.82	639.805	762.666		4637.05
	477.431	558.31	2230.54	636.435			1444.11	5025.92	656.268	595.212		2462.66
	471.178	516.092	1018.84	588.156			1884.84	3211.6	502.914	737.787		1569.22
	544.578	879.289	1001.47	519.339			972.487	5354.53	455.041	1337.42		2575.81
	563.311	488.321	2015.38	817.718			1608.12	5436	591.225	737.801		1619.39
	610.543	472.467	1730.83	509.296			1671.37	5522.24	561.796	582.484		2949.55
	960.219	500.479	1460.14	568.498			1317.14	4959.05	491.387	641.243		1605.09
	590.722	563.054	1267.29	747.941			1839.49	5642.51	584.864	748.215		2099.09
	1209.88	1066.59	1760.51	702.677			2140.86	5962.32	229.887	830.664		1577.87
	1049.13	1339.51	1110.36	456.522			2001.3	3915.8	902.485	1188.99		2020.64
	2402.47	1034.29	1474.98	891.892			690.372	6737.28	584.942	718.591		1661.94
	4365.87	420.945	974.063	988.19			2586.95	6462.26	541.179	873.789		4014.33
	619.742	852.97	983.859	667.733			1328.55	5692.09	259.874	1058.64		1559.86
	1159.6	985.006	2029.48	424.288			1955.72	6516.82	501.956	1305.34		2420.4
	2664.33	517.901	1132.45	813.956			1968.06	1490.76	758.23	2098.42		2091.74
	3661.55	764.846	2720.79	865.174			1842.21	7725.13	445.711	723.491		3438.51
	896.122	990.312	1225.19	523.594			1035.15	5620.82	678.299	3698.83		1541.89
	1249.71	564.895	2016.47	502.744			951.82	3461.24	657.211	986.131		4306.76
	4492.18	654.961	747.326	758.239			939.933	5300.97	700.782	863.803		2469.21
	935.89	1217.68	720.5	979.707			1963.49	3067.58	396.48	1618.95		1472.47
	4034.37	1355.06	630.533	1210.26			1284.85	6020.46	502.555	879.171		2215.89
	1167.83	678.049	1250.05	544.531			2316.64	3884.39	538.218	1072.47		4088.8
	718.821	1057.78	672.444	510.79			924.663	5878.27	482.673	1963.95		3602.3
	903.733	567.25	1521.08	634.689			2748.5	4785.1	790.761	2273.85		1518.71
	1728.72	688.122	580.778	694.137			697.679	6579.83	814.992	4188.66		4231.72
	961.144	670.209	1678.23	829.4			2395.65	4032.92	478.229	1146.15		2470.94
	3903.27	537.923	1980.36	685.766			2305.83	5651.81	637.708	926.311		3300.86
	1609.1	627.851	1394.01	575.73			2999.93	3327.51	712.153	770.822		3045.11
	905.983	477.481	1778.09	833.758			1586.84	6465.03	485.202	2305.51		2699.12
	1374.1	436.528	679.976	526.858			1925.25	7076.56	956.756	1845.29		2412.46
	886.056	1187.42	1678.45	929.294			1172.7	5157.27	567.229	2471.21		2399.57
	3492.72	818.222	1020.45	724.41			3946.59	6217.6	1109.67	3400.15		5654.51
	1331.06	1192.04	730.098	722.81			921.307	4044.23	654.129	2390.41		4043.31
	1010.67	1097.36	1580.7	832.549			1197.6	2895.03	895.178	6207.16		1453.1
	901.561	642.251	975.749	448.04			1561.31	4421.25	450.332	2498.26		2550.54
	1052.5	1141.02	898.917	565.895			2427.37	5890.22	417.937	2094.81		1277.61
	3909.99	1431.26	677.304	557.857			2599.56	5154.3	1385.59	2197.94		2652.43
	886.376	1484.59	1466.59	703.949			1387.14	3958.18	568.483	3166.35		2916.2
	850.468	1059.24	1873.88	582.288			906.197	5646.94	888.912	2474.72		2438.25
	1118.04	733.452	963.494	653.134			2085.7	4663.34	604.509	881.451		956.522
	2895.75	691.5	1481.69	443.711			972.889	1325.42	699.781	1691.81		1744.15
	1225.66	891.154	799.556	420.558			2416.09	5086.61	515.121	5993.48		1857.69
	904.301	653.804	1389.31	681.965			655.867	5815.23	678.093	3949.9		1701.93
	919.953	1311.27	1502.7	466.923			1752.36	5224.58	476.339	2662.47		4441.55
	1128.29	484.911	866.196	679.325			2784.6	4634.46	1065.28	880.867		1863.96
	3927.24	1227.32	1644.62	1348.03			1834.07	4221.94	371.244	1392.05		3015.17
	1131.33	1070.56	1463.51	905.903			818.731	3890.45	543.269	1242.34		1861.09
	1290.29	493.361	999.078	1030.51			750.465	4155.54	466.147	2425.16		3476.93
	1390.77	644.894	1097.9	510.865			1705.9	6297.27	903.336	1375.32		1254.71
	2939.8	1597.71	582.644	918.086			1604.81	5143.52	565.667	688.989		2154.98
	805.74	1297.21	1031.01	700.578			1790.91	3379.49	568.971	10200		2917.49
	1391.72	756.576	741.244	628.761			789.32	2171.87	526.156	781.726		1992.65
	755.827	1017.31	479.67	794.528			1126.37	5586.65	886.533	236.411		1990.11
	905.615	949.569	455.579	864.677			1003.44	4789.02	491.345	959.086		2200.58
	842.351	1123.95	738.501	641.979			1771.9	552.381	886.832	3811.71		1698.7
	820.089	398.696	450.467	622.257			1672.74	876.089	542.173	652.519		1799.4
	1235.99	1040.92	1458.22	776.072			1776.77	706.922	1094.58	806.011		1427.41
	1310.58	1480.15	1302.67	584.287			1683.48	814.759	817.747	335.778		4684.01
	919.329	576.852	904.751	620.902			1999.67	1040.96	481.567	4143.05		3793.05
	1567.88	1001.68	716.802	587.822			1187.44	736.044	631.55	1044.42		3430.11
	1386.81	1006.77	1096.59	611.164			620.835	674.156	584.695	3036.38		3253.06
	752.5	1514.72	734.314	711.009			1812.34	1538.01	739.111	3746		3809.18
	1222.15	799.5	818.589	743.711			825.289	1141.14	519.92	1858.46		4606.85
	2400.3	1019.84	222.778	422.009			803.208	1015.23	504.585	898.26		2117.93
	1328.79	541.956	649.378	710.418			2151.64	750.513	717.303	1496.54		1730.34
	863.927	829.4	479.957	538.637			3128.74	847.156	1135.47	923.548		2771.78
	914.089	794.803	477.888	665.179			1357.61	691.442	673.212	803.844		2323.99
	1884.68	623.644	904.75	762.437			1136.55	902.144	566.626	515.292		1430.28
	1297.32	1289.83	981.065	492.689			1043.62	1077.15	1117.55	1129.93		3133.96
	999.623	1408.77	1215	465.535			3062.87	1405.03	523.845	2616.16		1746.84
	1099.84	796.467	488.244	462.167			1563.83	1065.77	720.427	3233.12		1574.22
	1207.61	973.324	587.311	466.4			769.919	1096.33	534.236	554.907		2035.06
	1064.83	995.991	812.427	510.514			1248.75	906.794	553.956	7219.97		2012.5
	806.56	703.221	468.099	432.167			1946.26	2280.82	645.481	915.605		2520.85
	3043.02	981.202	877.078	489.133			752.458	741.43	556.386	661.857		2733.86
	682.282	1374.99	556.548	528.196			1157.82	1328.65	781.026	10290		3473.94
	1634.13	823.956	426.764	446.945			1051.38	660.139	413.89	4263.12		1834.55
	1269.31	604.826	383.042	415.546			1121.89	699.746	658.905	6578.78		4651.43
	864.444	1205.89	695.824	998.956			944.345	660.24	692.133	507.656		1965.32
	815.297	460.6	770.671	438.351			996.435	703.431	529.181	4281.27		1655.15
	974.636	882.841	874.747	622.124			1016.42	748.731	463.723	3262.93		3657.55
	1914.33	1014.97	864.728	656.133			1625.6	701.717	686.351	974.867		4502.22
	701.866	1125.98	793.467	782.791			2009.95	1015.35	979.595	405.181		1695.61
	764.409	841.6	1886.28	689.935			1633.6	851.115	580.658	1055.78		2035.6
	982.654	1144.52	1340.23	792.53			975.121	710.939	567.686	793.502		2626.55
	839.354	847.434	1818.69	501.601			1165.15	613.928	637.422	1988.87		1658.8
	1447.99	1452.38	937.633	719.314			2220.4	1082.34	722.2	5775.45		1347.53
	904.26	654.934	516.727	553.779			1348.81	753.744	641.311	245.719		4213.25
	1464.8	926.5	805.727	681.089			1079.83	1179.78	589.889	407.935		1737.62
	1082.79	886.087	806.8	689.177			668.726	1127.04	862.684	3900.07		3346.64
	1638.97	496.615	1293.96	891.815			1210.86	1679.24	934.358	700.645		2557.53
	677.68	612.222	1123.84	962.532			1247.49	1549.99	438.353	352.569		2058.43
	1054.01	1228.56	697.265	627.106			827.714	1649.21	856.897	583.093		1310.22
	1373.27	496.121	868.971	1065.49			1041.05	1542.6	642.301	3806.1		1372.11
	878.062	643.533	1357.48	996.612			1267.59	1692.64	932.426	842.739		1861.91
	1869.95	971.422	665.964	508.378			1001.51	1338.14	725.074	781.179		1984.12
	2489.45	567.863	539.578	662.569			1279.29	917.981	653.894	989.981		4214.03
	994.797	938.359	1241.76	688.88			766.186	929.884	808.095	457.549		1945.06
	942.421	638.57	1092.19	672.667			1994.36	818.214	952.028	4610.71		2226.36
	641.355	746.038	1269	947.212			1693.19	542.551	588.781	406.716		4490.88
	1832.45	561.978	889.131	969.422			1610.71	2841.24	464.54	1266.17		1819.67
	1133.64	877.688	688.304	729.933			912.552	921.35	388.356	622		4256.35
	1106.58	1039.94	877.558	734.839			1720.52	940.962	1161.85	2848.8		3808.22
	982.694	483.36	1980.24	746.531			802.311	581.348	524.904	1232.75		1812.24
	1198.21	1059.78	1256.67	1285.65			649.938	748.407	437.425	1223.33		2407.18
	1128.35	847.333	504.067	1007.46			1723.94	985.591	717.04	744.598		1443.84
	1226.77	508.282	1690.43	774.548			1276.94	188.474	716.153	850.756		1492.55
	1244.27	795.135	794.75	1170.51			939.727	1081.49	830.887	1552.7		1378.06
	557.812	777.534	1510.83	508.022			644.308	694.271	606.361	2363.15		3295.84
	1135.33	763.006	1228.57	526.441			809.662	1070.39	768.83	1058.69		1857.87
	1168.36	1026.25	1075.25	1338.5			1391.89	1003.65	720.516	2577.95		3923.45
	606.179	920.581	2370.34	530.113			1143.92	580	991.484	1105.64		1684.42
	727.91	738.428	1130.85	485.279			1937.73	1097.41	911.836	505.173		2061.78
	1121.16	734.177	1263.25	658.341			1878.75	700.603	555.854	633.622		4033.27
	813.611	1346.37	1744.87	771.771			938.578	907.235	853.379	2129.28		3372.69
	1433.9	603.77	1066.71	669.705			950.989	680.722	760.881	895.635		3192.2
	2150.66	1167.89	1259.25	532.93			1454.02	720.762	919.75	3792.47		3547.62
	956.776	957.557	951.635	815.632			1492.01	562.107	1180.22	1352.08		1629.33
	860.661	520.389	1240.34	646.568			773.867	684.13	701.888	847.759		3382.5
	688.267	601.612	653.686	468.146			605.708	970.469	850.649	1247.24		2101.25
	1360.44	780.713	872.038	807.938			1106.95	1197.73	953.418	2300.12		4676.89
	1230.13	711.423	964.41	710.26			1578.15	809.144	571.368	1292.92		3052.51
	1189.09	656.022	1225.53	725.422			2182.33	680.82	399	3387.25		2090.3
	775.844	918.984	1481.28	911.092			874.126	1338.51	896.425	1415.9		4055.12
	1173.88	644.644	595.086	514.367			1293.98	627.311	561.133	3703.35		1563.79
	523.188	710	989.667	1272.07			1348.78	1056.15	604.22	1181.21		1647.25
	1229.11	483.992	708.31	881.665			781.178	780.769	668.457	3135.72		1781.57
	1914.84	604.889	657.804	839.474			2279.11	585.133	974.209	1021.78		1157.4
	1144.11	701.707	1188.07	635.313			748.632	946.935	421.381	5081.96		4800.72
	746.487	556.456	1162.27	1108.5			1504.66	1135.71	1208.72	1222.41		4138.6
	1617.97	621.946	744.916	698.649			550.92	729.741	684.74	564.168		2626.73
	747.901	1173.75	781.364	934.201			768.517	646.364	637.873	649.883		2805.93
	1891.42	1205.38	1165.9	1009.59			966.117	600.034	623.345	474.809		1923.2
	941.667	632.933	673.833	824.489			1066.92	536.185	890.706	709.598		1482.8
	1227.26	595.902	752.572	574.643			2671.48	835.588	849.793	1145.01		2348.85
	1127.82	666.582	1314.41	578.043			1556.87	630.089	513.933	592.933		1720.68
	1155.42	705.936	695.014	593.916			498.511	678.788	392.974	724.386		4311.75
	1302.65	367.649	957.889	593.422			853.727	504.871	663.521	468.685		2320.14
	1376.85	565.746	486.26	596.933			983.525	1132.72	764.838	602.447		3285.76
	937.408	637.056	887.659	763.284			783.408	940.384	794.116	628.299		1397.83
	588.662	418.951	491.375	608.424			856.243	435.133	710.861	747.902		1372.26
	984.585	660.213	872.494	506.287			716.834	982.52	960.044	738.177		1779.74
	762.347	923.955	533.09	563.267			937.082	771.384	645.989	644.078		952.747
	603.962	578.78	1439.59	775.588			253.261	1892.75	849.431	665.024		3723.62
	854.848	485.476	701.135	601.956			954.42	945.409	700.838	662.597		1769.31
	822.873	857.685	803.379	528			1587.95	1260.76	449.845	538.924		2830.8
	1601.77	881.544	1246.96	617.854			1849.84	977.312	587.907	816.51		2390.01
	720	493.471	962.462	621.127			1184.24	612.811	816.964	625.161		1957.19
	1085.47	1068.96	1289.97	608.078			2040.19	1022.9	940.037	765.465		3047.14
	1325.31	605.462	505.81	739.587			1534.24	829.211	525.044	807.812		3139.82
	885.793	741.875	524.223	544.168			1296.84	632.307	788.106	483.369		1103.36
	1588.33	598.881	1076.41	591.058			1346.74	640.638	621.679	885.953		3389.36
	1223.8	1096.87	1022.41	744.956			1444.85	545.879	621.342	940.962		2150.44
	594.038	838.801	1068.46	681.572			799.418	466.693	523.485	958.161		1426.2
	613.014	773.25	620.05	482.052			743.396	681.074	646.672	901.407		2650.2
	1374.38	1028.32	1232.11	349.058			838.297	659.221	1011.55	834.026		2020.68
	1393.44	768.019	738.904	661.009			825.14	1838.09	866.158	473.17		2271.11
	1982.28	475.756	1342.55	521.914			1405.79	469.667	727.908	741.745		1656.84
	1156.67	591.518	916.826	656.356			1003.8	861.232	790.187	902.663		2271.02
	2935.77	528.599	1117.12	251.928			930.642	1228.37	808.467	632.108		2263.33
	861.118	744.763	993.923	448.689			1487.64	829.951	711.714	914.47		1455.85
	854.048	466.546	660.663	887.302			978.984	1305.48	490.164	675.916		951.594
	2019.79	590.798	776.962	1381.92			1138.93	711.8	557.158	1126.22		1634.81
	995.782	871.617	760.826	952.937			1047.86	570.844	676.543	733.902		1160.38
	1096	672.75	554.857	756.42			1227.45	972.867	1121.18	920.231		1210.5
	679.14	555.603	1187.77	589.805			1037.24	684.992	653.836	878.13		1224.94
	945.809	905.986	412.592	682.307			1113.54	877.017	508.787	653.25		1073.8
	2078.92	898.924	852.79	579.58			1017.73	1312.27	974.961	552.642		1172.86
	1287.33	675.967	962.423	620.108			759.73	1859.58	615.915	1337.94		1084.04
	615.279	957.336	854.612	683.091			1078.3	609.293	592.969	1051.16		1057.12
	1186.16	850.193	692.156	681.702			799.207	1018.85	519.602	654.333		817.275
	1411.64	438.177	464.6	614.092			774.657	1752.54	1063.44	758.462		1339.51
	1269.37	609.731	942.09	492.556			1148.93	696.32	599.306	881.242		1633.83
	2035.64	535	749.789	511.521			1130.12	2779.64	937.918	639.37		1411.3
	930.889	551.152	1082.53	468.07			672.368	2199.16	1176.6	903.859		681.197
	1041.91	477.156	3787.94	527.728			937.798	2086.91	680.622	2469.58		1142.6
	761.948	737.267	1871.33	690.293			936.015	1164.27	744.042	1121.89		777.752
	704.533	480.312	1146.86	716.144			1055.92	1006.87	808.614	1133.73		818.567
	1166.16	598.415	1826.97	717.511			980.034	837.351	573.948	729.558		839.951
	1381.3	604.438	1790.8	702.414			728.684	1879.41	668.288	1332.71		942.24
	946.491	699.073	2515.78	617.512			853.073	757.07	473.726	990.54		884.984
	776.544	746.726	1148.51	669.025			850.885	2395.84	657.579	963.226		891.244
	797.245	951.978	2003.63	596.232			694.412	1106.18	543.304	716.919		806.476
	1120.77	625.274	919.838	617.582			742.955	888.293	586.664	527.515		904.948
	892.752	660.312	692.917	489.852			983.555	558.481	1018.01	656.682		634.404
	884.231	523.844	791.065	798.058			634.867	608.969	1300.61	890.116		762.153
	904.712	475.055	2320.43	815.526			869.769	547.01	938.977	781.228		1614.92
	1143.28	429.568	1024.85	636.228			713.574	909.67	587.809	728.099		688.728
	2206.71	456.687	1407.69	376.45			921.245	1010.09	571.774	701.359		1107.38
	640.514	538.992	920.865	640.84			565.332	718.424	420.558	2708.79		1929.73
	644.364	596.86	1024.2	808.998			1007.44	1278.4	759.613	918.665		697.132
	664.892	480.762	1010.07	596.898			681.078	1050.42	862.155	918.564		897.353
	627.092	642.455	724.269	813.465			932.6	820.165	784.929	791.188		859.147
	866.788	542.075	543.433	548.476			552.731	932.101	590.919	732.66		2508.48
	1425.79	515.757	796.077	553.372			283.563	1118.5	594.015	976.509		791.253
	730.544	697.793	1558.7	601.808			185.19	822.492	729.288	2882.33		2231.45
	704	463.522	627.061	540.659			457.084	781.939	675.067	906.559		1364.98
	887.198	579.506	1268.29	765.403			194.598	1375.46	982.206	1952.82		978.651
	1002.25	619.831	1219.3	639.378			295.763	865.071	602.115	661.989		626.434
	200.311	663.768	1891.69	451.044			305.523	1480.25	755.757	1280.96		1543.92
	870.301	547.266	1508.84	673.889			309.315	860.201	573.096	664.335		1116.5
	1214.26	935.09	915.497	564.219			1360.44	715.556	925.909	865.668		1839.19
	460.711	547.429	2444	485.248			1501.72	1487.39	451	1156.76		1108.52
	711.713	624.828	1761.32	564.287			770.573	1117.06	665.929	812.488		1268.99
	763.875	478.38	1221.44	580.121			1493.04	1107.64	726.8	1481.24		1277.8
	555.4	549.355	998.198	246.739			1316.44	795.177	616.02	732.08		1553.38
	643.951	737.429	691.773	413.356			1805.21	1092.26	699.689	1666.45		2854.82
	449.529	525.933	1477.6	615.406			1581.56	812.622	671.598	967.067		1675.4
	782.919	514.193	835.465	546.927			1073.71	837.22	660.449	4260.52		1188.58
	591.919	481.333	1483.13	868.94			570.442	1154.48	860.187	644.214		2246.99
	554.401	765.175	1080.05	1272.16			949.867	1352.64	449.244	695.267		1064.93
	773.519	637.058	1307.79	735.967			1289.19	806.707	421.578	1739.57		1121.04
	520.255	436.113	1214.61	594.911			954.865	1055.43	638.857	714.183		1784.89
	625.089	748.119	1198.17	713.343			1015.79	929.111	598.428	2235.95		1647.45
	999.196	1259.9	1336.27	470.489			750.14	841.419	570.122	962.475		1586.98
	578.379	991.855	1241.61	462.062			1271.92	1514.58	482.808	776.422		1837.86
	589.562	531.429	1242.91	558.578			229.58	625.5	670.417	1003.09		1936.44
	852.089	904.859	899.802	1052.87			753.8	1551.78	697.734	966.832		928.192
	722.171	462.581	607.481	591.79			1938.14	654.763	622.273	761.563		754.823
	947.378	527.408	767.022	812.407			905.191	735.322	446.366	613.917		1611.09
	570.194	1117.48	1048.04	505.393			1510.05	1222.63	678.181	3076.56		2089.59
	954.028	730.559	1991.08	528.684			758.662	729.543	419.109	1660.77		1056.28
	582.318	474.181	756.885	770.181			1320.91	694.56	563.342	1014.98		1389.71
	693.979	1005.91	1066.06	629.135			1149.85	508.056	517.453	1374.31		1623.43
	665.171	627.276	951.268	543.687			1144.7	1725.56	870.743	775.82		508.711
	581.375	462.745	1312.54	581.602			707.647	706.352	515.297	1285.05		1258.65
	708.93	741.926	699.415	859.911			1744.01	1130.52	712.47	2060.09		913.156
	817.343	546.997	778.121	455.558			1470.62	820.974	715.556	835.601		1350.15
	473.624	838.393	1040.24	601.518			1322.8	1199.27	762.538	868.111		547.098
	740.559	826.519	728.847	470.244			1207.94	883.286	454.058	5434.19		585.478
	680.76	763.542	560.673	502.237			1444.42	520.304	503.622	539.656		1033.16
	1134.34	583.278	500.533	439.746			1586.54	903.468	580.127	1494.83		1617.97
	646.489	1011.06	1070.62	361.515			1108.81	606.445	760.116	697.272		904.729
	549.222	612.667	550.807	508.781			1868.22	1163.24	517.382	1131.08		1010.97
	769.356	1213.24	974.838	550.359			1613	1532.27	418.844	1695.9		751.556
	583.295	1207.72	679.276	386.855			2584.14	951.963	498.244	947.54		807.076
	592.981	592.984	1173.21	710.444			1746.28	966.166	506.272	1157.59		775.894
	555.498	879.923	943.809	1085.36			1661.2	1019.13	541.188	750.734		1301.34
	677.851	836.951	804.688	670.11			1151.62	3862.44	416.116	641.698		661.127
	954.303	626.12	3219.05	387.085			1822.92	1772.28	602.198	1684.4		995.231
	1339.11	724.793	1454.76	498.426			632.826	619.867	745.766	537.713		1086.16
	1027.02	967.954	1203.46	496.1			1063.6	850.044	551.151	871.524		711.844
	591.303	516.511	1259.69	355.671			868.286	963.645	445.196	790.956		1483.24
	617.855	1001.29	1735.61	759.521			1492.94	1138.98	1086.9	1586.5		350.018
	1787.82	486.275	725.733	496.872			1615.64	1240.71	516.508	624.439		896.081
	650.914	557.267	819.245	473.941			1540.05	1856.63	673.097	1507.6		1882.08
	679.474	805.331	937.754	564.133			2847.24	654.219	833.123	2622.93		912.284
	613.453	1025.35	828.835	436.275			786.962	745.467	499.022	596.489		1395.04
	510.794	680.83	992.855	267.806			2266.23	696.711	676.96	839.256		1229.3
	697.622	590.695	948.008	583.281			1735.11	935.907	796.067	1047.4		1436.52
	694.724	659.271	1082.49	504.433			1542.19	1006.39	602.67	691.148		427.953
	504.902	436.902	776.586	507.898			1043.88	1031.08	514.071	816.866		1143.45
	525.803	704.393	797.311	742.758			902.325	1159.79	773.088	847.269		911.889
	986.164	571.462	790.508	677.058			1944.66	830	456.374	1109.24		753.043
	583.321	759.681	3398.11	605.044			867.881	1252.27	894.974	742.582		1003.89
	509.831	961.498	1521.39	361.536			1762.63	604.261	701.399	1184.67		1219.62
	651.644	468.894	1269.79	479.58			1538.16	1465.54	848.394	1040.78		950.796
	630.917	860.847	1492.18	989.686			2256.62	635.697	463.444	654.867		1792.78
	727.304	916.375	1008.06	707.124			1054.66	545.029	524.723	962.608		603.532
	711.234	753.036	1044.71	525.34			1061.72	627.47	591.363	667.561		1179.62
	667.685	962.847	2195.59	498.968			1612.24	1057.48	579.289	724.198		808.751
	536.262	593.349	1896.15	467.237			1895.19	656.489	805.482	2998.81		1303.68
	524.015	690.153	1558.65	432.341			906.831	659.959	586.511	660.719		984.562
	623.051	658.389	1509.77	542.288			836.524	1177.22	578.178	852.117		1180.88
	662.785	561.974	1637.56	652.961			1158.21	843.925	749.88	621.661		1093.05
	747.719	771.648	747.332	490.615			1841.13	568.813	569.374	982.663		805.264
	642.644	684.833	977.581	380.167			1259.2	581.718	525.467	2102.21		1396.52
	742.302	565.459	1079.21	593.466			1444.79	785.636	535.337	1640.96		1027.46
	808.362	566.352	1332	448.305			880.934	720.037	649.623	2024.27		904.754
	936.78	644.431	1427.1	617.712			1190.33	940.616	605.801	930.287		1137.41
	579.018	606.775	1067.25	541.286			903.196	688.494	750.951	1075.31		1075.99
	533.332	677.286	767.844	438.303			1375.08	601.511	546.702	1195.95		854.796
	636.794	448.725	1173.53	653.327			973.147	917.826	782.359	940.606		1423.46
	952.898	1137.49	1380.37	247.403			1112	929.607	647.532	1046.56		1632.4
	1065.03	676.583	807.357	802.495			902.956	540.867	570.617	1007.33		1051.46
	525.836	971.489	1295.83	626.568			1268.6	2062.64	683.918	999.969		917.391
	1376.61	575.392	1307.51	606.777			1390.87	550.835	819.46	990.795		1559.58
	1194.09	612.158	1899.74	410.071			939.146	1056.47	469.03	644.682		1717.44
	1554	591.677	960.636	606.615			1124.92	1283.55	565.234	1320.95		1282.2
	1068.56	665.125	863.908	338.784			955.424	730.161	1176.12	1047.05		1614.51
	797.702	752.733	833.546	577.206			859.306	532.585	527.958	1605.1		1226.22
	643.113	699.842	918.58	496.141			1560.62	597.047	512.597	716.38		1676.11
	1188.64	451.522	1006.49	670.592			978.424	937.863	896.514	1492.25		1753.66
	854.551	691.558	719.948	647.991			2313.46	755.382	706.435	1283.98		1180.09
	626.468	730.336	657.589	428.038			759.25	746.29	1632.98	854.686		1885.37
	544.745	592.742	1483.64	483.644			1025.69	515.173	711.627	797.572		1180.33
	696.602	1126.57	1040.34	348.472			1267.34	633.98	822.256	1295.09		1602.81
	713.068	1042.59	643.669	286.78			1105.8	879.311	645.025	790.657		590.131
	467.964	467.199	954.663	464.154			766.645	815.077	642.2	625.564		1070.94
	1180.22	573.866	601.654	509.658			1665.56	769.145	1243.68	871.279		1146.38
	898.91	519.366	956.849	467.31			1507.37	1020.92	741.244	1281.35		1245.59
	969.73	753.456	1117.04	418.927			969.8	944.499	570.508	1311.37		1728.18
	524.52	667.796	723.811	396.733			827.877	1210.45	612.596	693.976		1077.65
	570.578	661.923	815.286	595.844			1149.43	1256.19	624.345	1338.28		1401.64
	822.314	553.603	1221.27	220.988			1263.53	995.216	1089.56	867.952		1112.65
	746.491	519.157	906.486	451.609			3675.97	730.311	538.255	2123.48		1211.5
	790.438	511.926	1866.66	976.175			804.724	358.462	574.896	663.959		562.622
	577.604	903.442	675.947	1327.84			1586.55	865.778	1045.97	1636.26		1634.35
	548.976	652.001	712.785	2327.21			1198.13	848.535	746.278	903.858		1203.25
	623.313	442.99	1283.82	884.248			1323.74	746.04	1245.14	640.302		1225.6
	743.004	400.384	860.889	809.111			936.971	948.766	610.198	1533.17		921.07
	889.215	958.532	823.953	2865.25			2768.98	806.777	794.388	1114.41		1157.42
	486.788	625.929	773.667	870.853			1312.15	553.944	1083.73	1709.83		1523.22
	726.41	728.658	548.267	2387.09			1228.57	717.244	847.478	1153.94		1152.78
	646.673	636.353	652.821	2996.11			1843.13	969.794	706.521	698.573		773.653
	589.685	506.872	844.684	2640.52			1930.73	586.111	1045.31	518.983		1277.69
	592.83	492.933	1447.89	829.278			1158.94	524.892	572.479	1437		2527.24
	826.56	476.055	665.044	2547.45			783.442	643.373	1138.37	1441.23		798.753
	703.193	627.024	840.922	696.933			1017.86	534.067	515.247	737.628		1551.13
	890.197	540.291	652.732	1120.57			1335.78	303.486	628.089	2636.71		766.53
	677.972	751.433	1235.12	786.976			2109.83	1200.14	558.632	1118.7		1855.41
	603.678	814.816	1022.64	564.645			1046.34	759.228	798.992	1147.59		1309.36
	510.338	481.56	484.284	582.489			801.991	636.077	737.422	787.725		1219.4
	1146.46	816.317	560.184	772.476			870.509	1052.44	885.707	1367.86		777.905
	924.5	645.442	907.331	2382.18			1226.05	1212.83	713.494	503.725		1011.72
	780.454	586.299	841.392	2578.77			863.685	808.024	1144.67	567.833		1571.73
	518.123	737.713	933.807	827.879			587.337	480.426	746.235	2552.65		1049.81
	513.029	439.092	648.638	2135.06			904.775	1250.29	973.354	988.016		1001.57
	770.769	613.144	596.29	479.265			1220.54	1463.85	1228.75	1309.49		2062.38
	609.165	728.649	541.397	2360.66			923.554	930.214	860.669	1364.09		982.354
	567.358	883.7	1188.93	681.101			845.871	637.194	973.846	3636.29		1855.35
	591.178	653.617	990.216	544.022			1450.26	944.222	497.756	716.827		661.192
	868.716	801.901	543.244	863.437			558.062	1306.91	953.605	3211		1019.2
	539.389	659.69	1193.34	2644.18			1111.92	1738.14	819.646	2847.88		1155.46
	636.966	765.111	837.475	2250.97			1954.26	1092.76	688.627	735.426		1052.95
	586.356	650.815	953.587	576.616			1705.92	1179.24	783.444	4381.04		389.844
	629.893	713.669	795.466	2001.73			1024.47	1073.06	1034.94	1064.58		1531.94
	679.862	736.192	668.01	512.592			1065.6	803.256	968.498	2137.19		1418.84
	688.178	690.009	1331.61	571.178			902.493	739.595	614.686	2003.93		2047.1
	546.082	751.044	1476.98	500.827			1252.01	947.632	589.555	3288.62		1470.12
	788.294	454.218	3155.1	1020.13			1214.39	878.752	837.884	643.679		688.423
	844.759	713.367	1642.13	1702			1307.65	541.889	1018.85	5846.57		774.853
	562.273	616.596	2441.27	676.312			1204.47	1524.84	709.477	2181.75		1588.69
	524.991	1058.87	1538.55	2367.59			1350.52	525.333	1158.47	2347.1		1219.4
	616.033	784.269	1528.22	471.096			687.982	641.72	768.797	10047.1		1333.32
	645.997	700.062	2409.12	587.719			962.593	1035.94	1429.07	748.061		825.18
	660.295	565.93	1844.71	891.354			723.879	762.706	775.284	1636.11		1474.2
	623.756	668.706	1959.35	627.068			840.664	975.443	605.378	2550.49		948.422
	579.205	764.156	1654.06	732.337			548.555	719.535	1237.77	905.16		2489.97
	675.143	454.95	2311.02	632.243			445.392	890.566	757.644	405.442		652.432
	561.751	537.904	1604.22	619.68			705.659	967.489	615.137	966.172		1479.18
	608.868	887.972	1805.35	1030.66			1154.83	724.895	588.973	757.631		2361.15
	455.081	1067.77	2780.76	1018.96			602.621	1492.12	604.616	1558.75		511.06
	643.233	560.935	2100.49	856.483			659.255	613.344	587.473	3558.28		1577.89
	641.728	654.108	2766.77	972.408			816.57	812.34	548.2	782.522		659.746
	775.78	469.04	3151.24	825.171			750.188	764.827	563.533	2140.35		1168.71
	783.828	639.913	747.229	559.718			1758	1770.49	331.847	663.656		1667.83
	578.105	573.611	1318.18	1170.87			1049.7	844.407	594.743	2881.22		1704.44
	510.867	501.027	793	603.533			922.067	688.6	626.37	908.057		870.114
	469.985	844.76	1411.68	483.199			1167.12	580.905	580.703	879.324		681.876
	665.096	903.785	2058.12	744.707			965.116	677.718	540.435	1900.12		1143.13
	568.712	1421.82	1728.57	854.576			1127.44	1104.71	708.876	811.534		1025
	905.471	689.511	2818.86	1144.18			903.633	961.049	621.938	1108.7		424.578
	518.327	524.978	2077.5	832.867			774.268	576.186	604.033	872.332		982.236
	665.439	660.928	2915.26	524.673			1628.47	902.472	606.041	786.871		1662.69
	675.563	895.678	3098.5	706.33			1067.16	792.565	492.322	977.335		1490.79
	811.297	804.992	2147.07	630.808			1235.33	1007.06	819.518	3151.79		1057.93
	787.66	815.139	1170.59	702.353			576.491	1154.03	432.657	3110.11		1064.18
	451.718	719.759	1189.36	612.55			802.237	600.16	661.238	715.891		1124.58
	568.184	363.312	1628.69	1327.19			1049.83	737.867	787.64	509.946		954.168
	521.26	779.291	1042.92	531.784			1082.07	1530.35	607.58	589.439		1913.17
	1212.98	670.773	510.375	1424.42			239.905	1999.26	660.155	1911.84		1251.56
	667.628	985.342	1141.72	1137.6			967.818	697.736	924.475	1370.93		1149.59
	758.373	863.504	728.5	714.879			1213.65	837.056	871.803	1557.99		1314.69
	775.351	492.293	1258.29	930.696			1238.93	1687.33	716.947	1750.44		969.373
	986.067	1401.62	1510.39	609.274			854.431	666.022	788.814	7264.33		2174.8
	659.172	780.214	869.439	484.852			935.461	602.703	552.712	548.267		1197.97
	1052.88	869.333	1471.26	513.989			875.621	624.822	997.488	2252.54		1556.81
	372.53	633.183	2156	682.403			613.659	685.689	810.139	574.941		1192.46
	493.8	624.915	1093.62	625.75			675.96	766.311	731.25	935.552		965.818
	574.9	654.83	1195.5	864.339			1313.83	1426.47	600.306	821.605		1255.45
	503.375	734.887	635.071	454.204			880.35	745.102	518.667	959.102		1414.46
	815.252	572.956	691.118	508.826			779.249	1209.38	643.618	856.006		711.329
	497.548	1259.73	975.971	701.712			939.466	550.027	604.66	606.845		998.611
	737.991	907.785	932.191	1654.9			1053.2	697.345	555.289	5269.14		1505.48
	529.965	980.2	984.126	724.684			1052.37	741.931	990.98	447.167		853.741
	826.656	1098.91	804.489	858.741			1063.57	823.982	514.95	1456.66		1077.94
	643.172	939.319	932.918	418.576			1188.91	1646.67	879.537	1278.25		2771.36
	1064.64	972.585	725.489	576.617			1184.73	1394.44	471.701	1444.47		1603.79
	469.215	1147.03	715.411	560.518			764	1448.93	564.125	3094.18		1292.02
	504.887	1690.99	753.4	471.558			802.964	873.637	683.113	3221.54		682.458
	724.445	669.388	981.859	774.734			1048.22	985.304	630.94	2882.37		1609.92
	736.133	649.785	552.98	883.591			1493.06	1298.49	509.426	2774.55		1115.16
	582.117	783.084	1901.51	958.784			983.537	549.4	543.313	1295.09		833.965
	774.249	765.556	877.48	701.449			905.437	1048.97	700.783	2150.61		1916.63
	935.216	940.964	1069.29	559.134			976.341	1408.53	647.661	2446.48		1431.28
	641.456	1277.88	549.956	686.953			707.847	1290.13	519.703	582.098		1159.72
	1052.07	936.517	758.452	616.153			1122.82	1741.2	554.985	583.119		832.925
	1047.79	813.671	1246.73	624.274			1078.36	1215.66	548.696	654.641		871.818
	685.699	652.214	870.246	961.222			892.633	780.556	1071.23	3372.46		852.66
	622.619	1123.12	650.995	991.542			1088.1	1064.09	788.429	415.999		1795.83
	598.366	714.834	1035.88	483.744			1181.51	601.029	641.153	1936.59		1822.05
	734.5	642.19	911.424	744.602			709.388	1871.17	768.918	788.244		1703.38
	618.394	486.053	2174.74	914.911			1166.78	821.744	650.052	3323.66		1044.06
	847.311	504.636	523.131	647.481			668.487	994.411	500.721	2521.28		1364.53
	927.596	625.113	1562.02	1062.89			1242.84	1080.97	913.605	575.558		1357.27
	760.316	557.626	618.402	637.449			461.675	924.666	574.266	3958.27		1237.74
	569.216	634.916	1197.72	517.274			572.431	677.848	595.565	6175.8		1020.2
	936.703	497.467	761.631	673.706			712.393	2029.57	718.389	4255.65		1148.81
	1136.02	986.884	693.432	637.048			484.351	880.814	472.013	850.956		1658.88
	586.278	815.976	1325.72	1001.86			692.772	1063.57	562.195	1136.94		955.899
	579.499	739.488	2021.66	577.052			828.563	1245.83	597.717	798.633		1922.52
	736.822	767.444	1406.45	718.979			619.818	577.351	728.287	1004.92		1638.72
	424.754	482.925	756.418	519.678			473.272	858.159	627.576	925.631		1512.02
	927.814	1031.17	730.379	505.378			811.444	494.259	565.867	1798.38		1715.74
	986.337	813.774	1118.82	578.756			557.772	677.554	526.149	869.733		1506.84
	853.152	590.931	462.595	961.285			486.481	986.444	805.218	734.835		2137.56
	1208.01	736.362	973.154	468.028			580.182	780.561	464.621	5974.87		1822.2
	637.558	781.807	1169.06	528.237			508.085	889.867	548.378	621.34		1202.65
	565.622	841.358	542.497	530.639			819.809	618.997	487.223	13751.6		1177.16
	790.564	1188.21	1137.46	909.685			527.209	740.472	996.246	6583.09		1802.22
	617.689	978.694	997.882	787.032			530.409	1132.49	698.997	713.101		1613.64
	789.743	745.732	832.149	711.493			769.228	573.525	546.872	6491.67		1415.17
	696.269	760.293	689.814	615.911			594.191	1643.9	554.393	487.506		976.078
	718.461	543.827	1218.89	923.927			610.477	756.165	624.754	4892.07		1681.24
	666.672	665.082	1028.69	691.669			664.142	2057.96	662.582	459.733		1449.57
	716.659	658.244	743.736	501.347			1038.46	759.889	698.441	1017.71		2331.92
	445.231	897.825	770.161	571.754			723.187	671.378	542.231	2717.84		1042.72
	572.265	807.582	652.31	471.476			762.412	429.424	689.4	1226.44		1813.06
	569.015	579.233	908.687	749.8			706.417	998.289	599.988	4399.32		1271.96
	818.816	302.98	965.506	708.444			972.322	659.846	1092.92	3254.32		1129.99
	839.556	761.049	1117.22	491.736			221.262	713.727	623.593	1382.74		1064.43
	857.978	1012.62	744.581	641.981			808.736	2391.45	802.304	3161.63		827.052
	384.322	1119.1	1147.89	465.88			938.287	1111.87	1243.05	815.95		713.584
	628.556	790.477	888.378	460.064			508.297	1033.33	841.563	688.971		984.975
	818.229	801.861	1007.69	699.841			906.824	1809.78	1608.35	752.085		1458.76
	845.346	1488.02	762.336	597.846			748.855	1087.04	1305.8	955.928		1074.45
	811.978	1674.74	884.867	899.252			834.773	1354.8	573.392	10162.2		1210.86
	875.164	1597.11	2176.72	515.267			583.717	2004.66	560.875	768.326		774.137
	440.454	865.18	1358.3	907.48			912.865	727.741	551.789	1015.72		700.266
	539.828	999.458	940.518	518.801			853.232	2430.58	1615.84	6726.87		680.223
	749.085	1263.22	882.866	591.032			1113.73	1222.87	498.346	970.358		1329.3
	555.999	1520.31	839.222	998.439			539.802	789.721	838.877	2068.94		975.942
	621.732	1253.35	881.291	1006.92			902.789	1988.86	729.317	527.912		910.871
	422.519	811.077	1510.08	614.692			542.822	2762.82	684.706	880.127		906.744
	1042.74	662.168	587.076	655.618			392	1308.72	486.683	1238.67		1027.17
	470	1317.31	463.441	1177.84			573.825	561.487	1011.88	2864.86		948.756
	575.872	805.244	568.165	893.599			763.296	1008.47	672.337	508.291		924.566
	1097.43	1178.99	604.657	567.195			691	1712.73	561.625	502.788		1082.82
	1088.04	431.374	1089	2301.74			539.438	479.731	867.263	821.614		841.548
	680.244	626.156	831.622	516.444			575.272	833.956	827.481	1882.1		961.347
	1099.56	582.293	512.041	538.587			495.403	535.778	448.092	1300.7		967.039
	475.814	734.911	633.346	888.34			632.48	2092.97	518.376	596.597		776.125
	541.078	1246.22	841.101	675.477			602.978	1515.21	1117.93	2176.74		1626.72
	572.682	603.713	649.773	614.341			670.799	1145.31	520.772	2590.65		1006.71
	576.047	677.346	1357.87	559.369			790.803	685.053	814.876	531.107		748.936
	914.273	330.294	713.801	667.532			897.652	1270.89	548.268	847.153		1882.21
	579.452	610.353	985.727	560.566			555.73	571.624	784.062	462.722		730.397
	848.155	677.177	1110.36	979.107			444.634	757.442	658.891	2704.42		1317.53
	520.788	984.57	552.2	572.707			708.717	2044	457.587	953.4		647.68
	695.793	419.684	1596.38	801.689			1156.36	1311.86	742.053	2580.46		1514.06
	796.559	744.07	1291.96	511.973			704.979	1340.96	538.442	835.178		916.493
	765.576	623	901.319	851.541			902.215	1138.25	505.844	1903.93		1486.8
	501.85	839.601	849.677	1238.08			787.103	837.47	1024.26	790.547		873.961
	651.788	652.864	596.995	726.843			734.473	647.5	543.91	2389.38		1034.32
	736.115	523.778	624.536	579.091			562.133	942.4	518.439	740.097		1206.91
	890.37	1338.86	510.161	583.247			873.183	966.135	678.364	4861.14		1433.47
	1366.22	550.098	777.745	768.465			969.74	722.134	926.491	2425.95		1004.99
	563.283	1072.6	1379.6	895.16			1097.98	1292.07	688.044	673.859		1036.72
	843.033	343.869	626.438	713.899			667.333	911.292	800.076	1890.7		976.381
	381.589	646.77	579.104	751.619			916.464	977.253	1085.55	3843.98		898.281
	541.45	544.308	634.686	486.88			690.885	774.538	1383.05	672.469		1135.75
	698.918	682.786	709.978	691.504			631.25	647.11	810.97	1030.99		972.987
	791.533	926.825	1262.7	577.205			813.93	735.262	1160.04	777.57		965.586
	611.477	736.754	1682.77	788.985			643.111	523.461	1210.67	1810.76		2064.14
	504.822	881.853	1097.84	492.643			1451.28	670.403	697.849	442.337		1180.63
	683.133	1301.45	772.254	693.916			576.768	889.369	512.293	492.391		697.376
	872.153	920.689	666.101	611.117			354.867	734.158	1053.91	1582.79		1307.88
	425.623	952.274	672.69	643.622			549.936	701.739	641.318	742.826		1058.59
	714.869	1098.49	656.62	1213.6			1132.66	798.876	683.068	2175.91		766.684
	552.988	579.111	1704.72	929.546			600.412	879.028	774.519	616.089		1430.75
	736.147	699.97	526.525	534.415			581.711	616.803	868.826	2855.42		1606.48
	521.662	512.932	667.926	946.408			620.748	712.404	748.04	803.953		1411.57
	458.992	534.299	1519.21	799.45			667.96	512.993	1009.68	2884.79		793.591
	583.777	568.884	699.51	1320.32			837.065	1659.23	612.672	3558.59		719.052
	660.384	474.422	746.947	513.054			480.598	192.824	665.017	3984.44		1275.72
	630.985	616.394	679.407	564.624			778.539	2839.11	641.514	1649.86		1527.02
	475.893	502.644	1087.92	524.538			580.385	1016.36	469.127	4457.48		2092.63
	731.261	526.889	1803.7	675.894			1065.22	1398.86	653.965	3737.81		1013.01
	429.183	762.522	648.933	609.905			490.496	1762.66	923.801	740.119		1111.43
	692.396	488.044	1741.36	549.497			849.447	4380.1	621.304	2071.56		1278.18
	723.1	1208.2	454.244	618.433			689.98	2225.26	637.06	2914.53		2246.14
	716.267	549.289	595.226	524.886			499.714	2860.94	720.573	5079.06		2944.68
	716.264	962.701	1150.36	672.923			676.617	1700.51	587.294	2273.08		1571.16
	547.168	560.164	561.505	813.312			1037.08	2461.76	712.887	657.323		880.745
	888.492	969.205	1719.37	674.497			675.444	1760.9	684.867	2321.71		970.85
	847.921	552.723	760.078	1393.97			1290.27	3555.38	627.175	1560.56		878.497
	509.871	803.115	460.951	772.045			723.849	2607.28	511.297	7742.01		1408.53
	853.941	726.119	550.5	528.052			744.622	2348.56	754.627	783.424		859.024
	1096.39	731.795	951.504	1236.71			787.706	2810.77	668.161	646.014		1043.8
	622.615	876.341	652.065	1193.81			770.789	2394.01	507.941	1819.48		823.946
	443.749	515.065	1029.34	652.662			523.295	2478.37	885.866	3086.36		1225.71
	641.387	705.406	789.93	640.938			446	2188.38	786.633	855.629		992.325
	681.573	637.808	744.467	1022.76			558.006	838.367	610.432	2102.43		2023.24
	633.53	588.956	492.974	604.705			697.389	3106.72	484.463	520.483		1207.77
	582.206	770.559	840.15	537.075			1015.53	3271.51	872.065	1012.21		1641.52
	550.991	603.891	547.185	673.019			840.531	1451.96	586	635.574		465.935
	777.014	1168.41	916.2	639.375			588.9	3371.42	554.475	2132.58		1595.64
	659.111	890.753	693.032	1296.36			1624.65	5419.52	1114.01	2647.95		878.664
	993.084	471.117	864.905	1566.3			805.188	2501.83	759.953	549.344		1250.59
	625.223	964.658	613.957	560.405			1453.69	691.622	933.958	1523.64		1619.09
	526.002	878.188	1430.76	1360.17			956.898	1006.28	569.652	880.297		1384.69
	608.225	970.735	536.956	660.495			1240.53	1160.12	525.382	2385.3		781.782
	655.971	775.076	840.948	536.067			1154.81	4073.43	569.078	685.651		965.37
	1006.42	796.745	497.742	1756.47			548.038	1724.34	1166.06	552.028		1664.7
	584.356	949.55	1066.62	942.673			203.573	1518.58	559.357	3067.45		1797.45
	409.486	429.362	678.135	708.835			543.807	1189.68	880.088	1189.42		1012.3
	758.154	900.289	510.5	806.486			709.415	1825.52	687.433	1920.09		1270.46
	896.955	1006.48	717.056	1299.48			1348.2	1066.64	583.067	1850.43		751.419
	715.137	621.883	758.015	439.18			908.69	1072.21	680.689	1864.91		1000.11
	1355.73	925.105	1766.13	1386.22			1732.65	702.802	1056.97	2843.43		1906.43
	514.202	757.089	1115.01	605.039			1522.45	934.024	1229.78	2813.67		1761.39
	653.487	1101.79	771.611	795.247			946.7	1902.43	479.311	3098.78		1195.43
	933.378	674.729	675.841	1308.42			636.375	1794.94	673.812	1403.63		947.677
	453.534	825.434	493.433	541.4			697.525	2709.46	1204.62	12751.2		1423.03
	611.158	719.275	804.977	664.956			902.854	803.378	1264.02	636.247		714.338
	587.853	741.75	647.786	779.278			566.849	1158.82	592.979	1742.06		811.956
	900.663	976.867	1258.82	971.931			1014.65	810.562	1029.91	1137.87		1250.78
	730.333	672.692	1682.66	472.222			685.896	1212.58	866.892	685.269		833.141
	695.261	642.321	970.324	1253.42			698.933	2033.06	724.896	868.048		1406.46
	497.706	662.463	1428.39	419.431			706.153	681.844	1053.73	696.601		1382.35
	523.339	569.977	736.308	748.086			738.878	1072.29	735.848	446.844		2344.61
	999.443	572.265	922.787	675.104			538.889	624.422	880.475	898.48		543.95
	424.885	843.144	1383.24	783.009			1190.26	738.463	864.464	964.882		1004.53
	537.211	340.362	546.241	1198.91			410.403	831.474	744.749	913.274		1278.63
	448.245	724.057	1103.48	867.988			1017.59	899.888	579.61	4062.07		1359.56
	511.785	597.031	655.822	817.287			1203.31	1415.43	784.088	826.108		1463.02
	544.245	710.064	626.768	1077.87			1229.09	2018.43	617.736	9258.27		2562.26
	542.03	762.603	668.667	508.688			1182.56	903.614	644.399	772.67		1157.73
	443.937	672.022	1525.22	550.843			1116.71	1685.49	717.109	1293.93		760.187
	636.342	658.107	1081.76	668.484			570.324	1237	524.996	1557.91		1670.99
	1021.41	565.233	650.29	743.447			963.217	965.429	861.495	12098.9		1423.22
	606.433	617.419	583.703	784.672			832.375	1093.48	697.267	1981.77		1345.97
	648.498	922.089	488.532	815.342			691.728	826.506	899.046	4386.78		1124.19
	573.349	747.397	938.956	781.135			1027.23	1892.55	1022.55	463.198		1447.37
	538.775	1009.83	513.037	707.671			1081.45	697.476	1191.68	17080		1205.18
	636.644	657.867	339.7	498.563			1396.65	837.657	725.137	10318.8		1094.14
	695.139	805.573	1674.18	684.931			841.793	1210.22	1196.99	855.254		1641.3
	439.189	501.68	536.074	465.178			581.106	782.051	734.867	480.167		1001.27
	451.261	584.565	592.551	645.243			735.054	942.252	735.065	17124.1		1002.14
	497.867	791.918	554.063	656.344			776.6	503.059	654.751	533.726		1028.36
	919.87	679.221	517.619	579.215			1188.99	645.101	595.532	813.478		1052.71
	638.261	355.422	1704.51	652.89			676.74	819.426	612.902	441.389		494.942
	739.053	546.952	1112.03	1056.13			575.214	716.313	1206.31	1095.6		2915.56
	455.01	705.494	1703.61	659.367			762.29	1439.15	650.181	456		2185
	875.822	926.482	1173.22	664.93			1654.01	775.429	1172.78	574.522		1121.22
	469.178	492.201	1725.12	955.593			709.278	757.347	717.375	854.062		1860.83
	500.483	849.547	753.151	571.009			541.949	637.933	482.518	592.541		2367.24
	613.84	221.95	1474.39	590.878			1157.69	635.19	471.972	814.804		1945.43
	821.308	792.386	964.067	701.064			1162.1	768.2	899.258	895.7		2083.7
	839.056	711.689	1653.15	740.333			858.696	1090.86	708.516	699.008		1727.51
	540.015	626.019	497.556	575.041			768.377	772.339	778.131	688.71		1957.48
	688.373	762.427	830.016	1132.36			1541.56	598.867	614.8	551.128		2895.12
	500.472	590.667	1090.76	1059.38			718.174	1444.17	812.918	1330.36		1397.07
	579.156	436.292	1900.42	722.758			585.352	567.579	826.197	542.822		2222.7
	586.22	619.714	720.422	509.661			966.507	741.234	759.836	718.612		2380.81
	482.882	574.689	599.281	672.374			770.591	1046.31	649.267	572.763		1998.08
	794.055	1169.03	1562.07	580.178			839.391	1522.53	639.4	521.819		1457.09
	731.576	568.47	817.066	543.228			478.428	586.761	689.126	692.515		2352.2
	496.2	672.442	564.21	760.831			1116.08	1197.23	613.243	625.05		2735.31
	513.499	600.644	1074.5	1465.26			1098.73	780.812	820.037	1046.9		2216.67
	1351.53	479.233	1001.12	395.51			502.14	662.983	726.831	600.9		1620.68
	527.086	358.926	828.067	2582.7			707.412	692.146	894.753	1549.18		3054.91
	1555.62	683.037	560.052	783.163			1062.14	664.568	549.326	792.074		1799.54
	609.258	697.804	645.222	812.933			911.163	584.067	707.334	2043.78		1431.72
	545.89	757.661	1926.48	575.44			790.379	754.777	742.971	656.674		1523.5
	604.373	434.212	828.593	605.403			854.891	633.235	591.243	756.742		1332.15
	801.06	831.044	762.498	648.87			614.038	699.952	514.5	615.943		1372.31
	1005.87	610.191	752.417	962.076			829.089	867.844	773.309	400.604		1965.61
	1304.84	574.689	874.896	1095.68			774	782.695	760.747	810.001		1214.13
	1411.87	472.777	988.007	1026.24			683.733	1151.29	762.639	393.664		1490.23
	469.572	427.221	1177.06	501.767			913.095	2389.37	859.415	1102.14		1626.38
	471.778	852.58	881.889	1091.82			671.25	790.404	783.787	2369.99		1870.87
	883.708	663.732	1039.4	570.407			907.267	722.096	661.572	513.956		1810.91
	1080.5	600.801	520.178	495.602			826.8	637.51	588.712	1112.74		1286.49
	514.43	715.156	1402.94	1198.61			804.752	1102.13	627.927	388.439		2098.44
	493.145	466.043	810.711	375.27			532.956	1412.66	698.995	740.689		1157.82
	692.659	632.516	469.28	1026.38			905.856	492.084	481.558	388.861		1425.85
	846.149	630.913	482.156	940.424			1591.86	813.953	707.642	1188.21		930.505
	618.791	543.011	1323.46	1067.3			1415.12	2518.65	689.309	2862.59		1338.88
	682.269	672.416	888.149	1044.51			1377.09	1252.35	635.067	3093.95		1667.97
	587.136	800.284	1371.94	516.017			1156.71	599.035	465.803	1998.35		1568.18
	544.413	561.613	1110.72	962.322			989.768	709.647	856.246	5300.28		1344.45
	539.039	783.176	1965.39	686.176			660.178	2680.08	538.744	1569.94		1071.57
	648.862	462.707	898.448	729.867			1244.27	1318.24	934.174	656.097		1536
	634.463	425.341	761.251	504.175			832.848	919.511	872.877	3687.7		1250.52
	484.366	843.663	462.176	670.953			900.989	1597.13	573.288	766.666		898.858
	535.854	683.352	508.277	818.934			829.798	519.693	680.786	1682.11		1305.94
	449.426	521.426	623.978	680.967			1787.82	716.625	1924.53	1756.82		1324.18
	560.809	427.956	767.192	811.897			707.022	584.88	628.704	3069.93		1387.55
	468.089	503.186	865.5	684.021			2721.06	933.673	726.489	1961.42		1362.7
	838.586	525	600.918	591.845			1205.62	809.695	586.482	2408.69		876.277
	961.504	326.292	1281.69	1044.51			693.305	662.672	668.178	3029.33		1122.47
	540.308	424.953	1710.34	733.759			1765.46	398.456	769.5	3259.01		1298.34
	689.111	637.051	547.896	508.162			2315.74	553.933	881.54	5606.83		1119.44
	816.497	540.102	829.298	496.401			441.144	2390.76	547.798	2664.59		1086.47
	559.657	616.83	648.214	602.333			591.806	780.756	556.634	2730.5		1035.63
	445.4	645.867	446.58	604.797			860.212	558.128	566.075	2035.82		1634.06
	536.441	1446.63	2363.71	1063.36			1724.67	831.909	750.135	1784.34		1127.39
	801.81	932.889	1124.21	647.854			505.668	1926.47	1216.63	4193.74		1624.38
	714.333	629.412	881.342	504.639			769.251	627.69	895.757	2681.93		1223.47
	776.356	725.96	1320.07	777.423			1208.79	1530.98	1066.07	4687.67		1019.86
	1281.28	1141.68	495.756	1295.04			856.276	773.769	823.498	2328.99		1199.95
	634.153	594.756	802.884	848.606			903.533	760.027	727.351	4847.39		920.156
	1201.71	628.556	840.722	634.764			745.492	952.962	851.288	6183.9		745.222
	497.663	1446.86	1614.19	431.728			949.827	1206.49	854.707	2702.51		1232.71
	579.756	602.894	621.978	713.962			1080.09	717.429	674.372	2108.38		1248.73
	779.842	588.868	1210.08	1463.51			759.942	880.352	647.848	4146.3		1239.17
	881.722	758.212	681.161	700.577			977.346	814.066	692.234	3898.97		1129.41
	1077.27	1224.92	1752.87	683.296			680.321	591.129	669.58	4369.7		1185.71
	546.191	503.957	831.381	701.867			640.881	1678.56	707.205	2175.87		1446.73
	1340.01	615.231	973.556	517.61			835.373	1289.75	681.981	4768.83		1410.43
	784.911	1321.64	560.249	655.413			917.139	1199.09	810.607	3235.41		1559.46
	695.892	700.211	679.933	623.022			728.75	620.479	1005.99	3027.61		963.031
	485.26	763.939	953.942	655.949			1024.6	980.473	776.087	2171.61		811.148
	994.884	909.616	656.67	844.845			790.384	1129.43	1364.31	1702.33		1142.82
	871.011	669.286	999.209	616.4			573.381	1489.06	713.521	1862.33		1066.64
	615.677	938.851	452.511	1251.2			1844.09	641.416	779.249	9534.14		1491.92
	762.038	825.479	889.467	763.973			727.466	1292.23	778.338	2672.42		661.478
	716.433	644.889	669.19	764.73			563.753	837.289	620.753	3190.24		984.375
	620.477	1014.84	626.448	854.111			682.873	591.466	1014.36	9629.35		1613.47
	524.889	888.616	747.311	907.717			1084.4	688.368	698.634	2821.72		609.308
	1055.17	1078.07	732.614	834.921			932.049	674.79	669.969	2719.32		771.279
	481.23	926.812	1907.19	845.267			640.12	1914.74	988.543	7151.01		1050.84
	940.336	753.178	1444.4	512.173			1361.77	1499.63	914.651	4668.65		894.097
	627.98	1005.38	2099.49	1070.84			929.285	563.117	1636.15	2990.3		963.576
	783.807	590.877	796.441	723.401			724.467	2627.14	841.715	2581.67		1574.9
	838.253	1110.83	571.075	582.956			943.906	931.65	613.138	2583.07		1112.35
	708.827	810.239	2379.05	1290.9			731.394	599.286	1026.39	1970.43		1168.63
	559.197	1018.53	512.876	665.489			834.058	534.333	1026.56	3537.93		882.469
	558.133	1324.46	1004.52	705.017			1024.17	1060.5	634.461	3930.26		1370.59
	1115.41	697.279	1927.45	1421.84			1807.68	847.775	1261.3	1700.47		1983.17
	543.956	1046.69	1150.41	1554.95			922.346	802.121	817.314	5765.44		725.626
	545.183	511.428	1001.37	569.875			1981.35	1597.19	803.442	3021.39		819.551
	539.589	1010.69	1803.71	1494.82			826.631	855.368	750.118	1562.39		788.192
	675.404	660.178	833.431	911.968			1201.62	834.544	682.545	2665.48		1143.44
	675.815	833.588	578.783	1080.93			906.282	1161.15	799.111	4055.08		1227.59
	533.924	655.047	708.222	374.656			880.809	903.554	725.649	2592.47		1317.13
	803.04	704.2	1066.29	1128.33			832.189	793.948	1632.52	3149.49		2562.14
	423.86	940.933	1313.38	513.6			840.172	888.181	846.6	2197.81		1073.45
	557.156	1110.77	801.769	1447.59			978.947	1926.17	619.664	1823.33		974.226
	641.124	514.768	1378.53	1976.25			1068.8	1058.24	714.271	1695.05		756.187
	480.089	749.844	748.154	1440.19			869.765	949.47	393.14	1512.04		1077.45
	527.786	765.793	614.589	545.441			1048.48	584.599	1219.01	2232.18		1188.87
	1112.67	740.333	903.195	895.793			811.543	1106.78	571.85	7123.6		526.142
	482.516	788.933	787.44	1198.64			726.451	680.756	1643.56	1504.14		1375.79
	458.55	1053.52	768.667	711.386			742.172	1342.58	750.242	1489.45		1772.9
	1118.86	700.554	619.624	1120.33			798.875	674.515	1041.47	2584.11		1118.51
	815.101	1130.31	586.385	1504.13			839.017	502.149	806.728	2573.27		2234.59
	1357.36	733.275	899.04	691.133			694.759	889.981	764.315	1217.26		1324.38
	219.105	697.489	762.087	447.909			851.956	717.725	669.365	1313.72		2017.06
	1311.94	874.115	1153.94	906.897			694.733	1114.52	847.306	2988.58		1158.08
	660.626	851.598	1133.91	802.281			1125.53	1033.06	682.466	5308.85		1505.49
	1317.62	1120.83	405.44	1175.62			379.478	937.654	1980.66	2984.47		891.227
	487.575	904.382	657.645	604.845			817.86	1131.01	733.273	2087.33		1114.76
	687.64	830.378	491.291	1203.35			900.385	671.75	718.709	1670.89		967.497
	939.644	1359.3	777.963	468.773			879.135	606.931	624.699	1877.07		2209.27
	1261.48	808.07	1207.08	506.144			658.683	863.081	805.626	2274.31		978.85
	1286.45	1111.04	599.913	739.93			1368.14	717.007	2137.06	2323.74		1047.28
	727.945	712.909	729.089	597.778			1219.47	718.629	781.237	7276.95		1450.95
	545.337	1101.59	1383.38	1164.7			884.922	1276.64	1485.6	1359.47		1077.48
	1305.63	471.304	1665.13	529.377			924.111	1194.04	1053.34	1755.73		1189.39
	737.018	465.875	664.717	353.296			1208.51	767.623	814.957	1736.17		1092.44
	506.874	780.014	636.107	438.317			995.978	874.452	820.689	1811		1028.47
	1114.62	1014.36	429.578	253.111			1285.98	919.55	805.885	3633.09		826.514
	1008.31	1446.91	1369.2	452.881			804.711	682.738	676.426	1718.09		1096.37
	1009.7	670.422	498.305	946.972			462.588	1204.82	637.511	1598.07		1341.88
	1093.51	817.394	1567.3	1363.05			844.773	520.773	669.4	2166.36		1031.36
	856.406	1024.8	729.222	463.71			723.748	1146.54	745.94	1280.2		893.564
	1326.16	697.003	651.222	591.904			1276.65	762.066	1531.74	5480.66		1255.07
	1003.55	925.603	474.458	525.951			1162.36	1071.6	662.27	3369.91		1177.51
	487.696	974.567	550.946	420.974			913.183	870.031	1276.88	2187.37		1303.51
	571.651	611.496	1005.92	242.337			699.633	848.473	624.568	2613.85		2860.53
	1728.52	903.769	676.596	457.337			843.241	2096.52	595.678	3792.31		1194.13
	1108.95	904.326	570.14	513.921			903.004	1016.2	744.453	3979.43		1127.18
	579.673	1153.79	856.731	447.2			815.489	1901.12	741.844	1275.41		1074.14
	374.467	1105.51	639.778	978.515			694.386	1403.12	619.247	3158.46		1294.87
	727.537	735.419	925.429	1395.74			678.697	744.314	728.356	2136.5		998.458
	760.538	823.338	711.686	631.903			1090.48	722.907	948.913	1672.46		957.32
	572.393	610.337	918.638	415.678			889.173	893.722	685.778	1989.47		1054.21
	477.838	741.286	596.845	570.022			700.244	455.361	741.342	2123.28		2619.94
	1734.63	956.127	1031.14	409.376			744.409	1676.54	1074.14	1527.04		1322.45
	545.411	777.533	1018.13	873.411			764.774	723.489	1362.51	1554.62		1044.73
	782.147	824.14	722.878	982.395			909.495	946.212	777.417	2427.53		1462.8
	752.159	952.02	1114.27	1455.47			1026.51	660.654	689.405	2757.58		1545.37
	532.563	869.485	1371.85	1065.64			865.69	870.962	1552.91	2007.78		1213.45
	646.183	798.265	1341.48	702.516			868	940.987	479.514	5133.47		946.638
	645.376	590.356	817.933	491.879			1078.73	1540.52	567.049	2374.94		910.73
	736.384	906.022	566.417	740.171			926.013	1188.44	755.644	2386.76		1058.2
	778.415	482.315	1809.05	1108.18			714.3	659.019	826.432	1975.08		1123.7
	841.438	739.939	735.156	992.933			973.262	1087.21	807.012	3880.39		1720.74
	731.237	926.528	1162.47	450.379			626.333	870.056	1486.43	1923.25		1979.76
	454.066	932.304	1034.46	558.745			618.393	971.015	570.957	2715.17		1144.6
	453.73	496.556	944.856	552.833			597.305	1586.11	523.712	2709.91		880.839
	513.111	921.289	614.2	699.585			1328.39	673.863	656.076	1009.56		1119.39
	942.407	893.489	1723.36	706.199			835.616	684.178	526.206	5226.25		1026.2
	652.813	514.156	1079.91	627.098			614.37	1361.7	481.193	9698.77		1997.4
	602.517	582.817	918.461	670.976			833.361	1357.75	662.995	5570.04		827.893
	441.403	645.621	1409.24	824.978			983.197	1079.25	535.276	1543.66		1048.12
	469.253	839.929	1092.34	800.349			712.37	988.135	1169.06	1567.31		1129.39
	555.003	764.056	465.717	804.101			1023.2	658.672	1096.42	2624.82		919.544
	678.9	488.222	1181.27	1093.18			632.282	1205.8	637.472	4034.18		760.831
	755.712	615.254	1723	512.316			859.954	509.814	973.237	3231.47		1485.59
	1071.97	725.156	845.587	439.809			1188.69	1749.05	615.849	3902.31		1076.98
	645.622	648.66	904.322	441.692			719.083	764.067	954.278	3564.77		1045.3
	728.496	679.289	1720.33	466.577			1100.36	850.2	682.579	8245.71		1533.45
	516.133	923.918	2058.24	615.542			759.785	904.471	597.212	7956.7		1575.95
	1198.11	788.223	1192.15	682.264			596.801	1172.31	592.033	4067.95		1029.54
	543.9	703.635	511.41	594.976			1361.51	1154.16	580.826	4165.83		1135.93
	815.301	657.267	1005.42	769.867			635.14	722.545	526.611	8548.54		1377.49
	439.483	736.433	1025.83	647.803			1612.51	704.959	786.736	1315.05		1147.48
	646.056	564.977	748.031	702.585			673.296	730.379	659.143	15451.8		982.431
	629.33	702.134	1994.26	1197.13			696.8	1508.72	678.857	2357.74		1117.62
	438.032	505.957	1302.84	1463.13			1026.65	639.687	575.422	3047.62		890.716
	560.311	574.188	590.044	569.376			685.191	1663.8	640.548	10410		1193.93
	756.024	553.111	1044.46	920.503			999.285	914.523	672.446	3343.33		1357.95
	589.582	544.43	1043	1176.37			786.651	1174.4	868.476	1380.11		758.505
	405.498	596.262	833.122	1205.95			1212.01	1379.25	771.175	2263.64		942.215
	593.557	395.549	1913.95	1271.99			725.044	871.019	551.15	5148.93		911.345
	624.401	465.578	706.8	1020.53			940.768	1005.77	510.75	2617.56		902.805
	853.474	1161.43	1061.09	791.022			601.34	726.719	1072.83	1451.29		1842.23
	477.531	505.304	632.422	1190.78			1216.78	518.748	694.754	1971.68		1269.66
	560.238	487.533	1664.22	675.305			829.679	795.197	595.111	5552.46		1168.01
	641.51	701.27	768.052	1580.56			806.355	982.004	710.653	1721		1529.25
	634.895	556.586	601.269	770.644			681.896	998.176	471.595	1857.95		999.336
	573.799	578.943	1258.52	966.515			740.499	2075.02	883.589	11046.8		1258.58
	692.446	941.052	1246.92	1411.08			715.761	561.473	873.453	3045.53		960.695
	720.897	1162.88	928.046	1504.81			688.493	613	589.205	10238.5		1445.63
	493.022	450.578	1095.02	1233.63			644.902	1341.58	736.831	3824.64		1074.62
	575.002	562	1348.85	617.538			905.636	622.966	594.343	6514.75		974.21
	702.59	919.156	1317.28	1185.97			922.865	811.733	865.089	3722.79		1309.32
	493.026	1219.28	947.867	1347.49			1246.64	780	687.615	9491.41		1603.12
	455.096	977.666	927.899	1713.6			1022.54	963.803	804.711	8694.61		693.761
	456.263	470.867	1087.61	1220.2			703.531	804.905	570.828	7928		829.053
	728.691	518.128	1201.36	1807.68			1352.97	611.48	840.589	7860.96		1175.85
	541.706	830.907	926.661	1081.16			1424.7	733.394	633.93	10183.4		1738.33
	566.559	577.513	617.467	855.805			1251.51	573.038	632.017	1068.65		856.16
	862	816.947	810.742	682.516			762.324	441.335	797.99	2384.72		910.828
	531.957	582.5	1429.68	1139			825.578	892.494	626.735	8967.07		1106.53
	559.737	509.444	982.089	1628.61			973.308	515.355	710.039	15061.5		933.794
	659.049	537.911	883.954	692.238			1115.63	758.851	596.604	11756		1605.96
	723.069	719.318	1081.62	1590.89			646.88	625.577	613.646	8927.92		1583.78
	619.284	622.158	538.244	664.545			735.299	821.788	835.74	8724.7		974.511
	592.814	1067.51	502.029	605.053			1168.74	790.963	690.072	8457.65		1839.9
	379.036	496.222	928.077	783.867			1022.95	1356.02	548.568	10835.1		1178.07
	843.898	773.8	1076.06	852.258			696.789	655.556	620.723	11906.7		1146.3
	677.8	756.156	673.051	864.571			1708.67	750.212	518.246	8418.41		926.202
	453.003	768.542	711.926	1051.06			870.888	720.822	1139.9	6053.99		668.475
	545.022	850.625	743.139	946.042			922.839	556.768	714.141	2400.23		951.087
	465.956	471.135	1249.73	1018.17			844.244	2195.92	1504	10735.5		1064.1
	776.375	832.413	536.76	532.911			1439.45	565.507	892.707	9729.42		886.507
	1310.38	872.021	1109.62	673.901			741.893	1026.33	952.948	5909.52		1373.11
	848.65	607.596	565.784	1142.67			1473.53	920.616	926.95	4571.44		1046.68
	958.422	552.844	805.507	742.835			1246.35	595.739	689.084	3618.12		904.104
	509.288	416.285	1108.21	1543.73			1253.39	548.105	783.552	1582.11		1248.06
	955.21	390.732	661.347	733.317			718.551	1040.29	799.273	18679.6		1184.35
	595.666	637.733	720.336	943.651			909.531	793.475	854.19	4514.19		876.49
	551.787	623.489	578.042	770.326			808.481	919.479	926.97	2747.57		981.665
	625.865	701.462	463.889	1195.11			649.106	586.202	1206.55	5512.1		733.056
	913.82	526.322	637.311	1126.16			813.711	1258.36	713.122	1006.84		728.708
	797.143	495.434	820.104	883.019			763.193	769.484	675.83	1072.57		2162.9
	772.627	539.978	746.964	793.29			703.849	692.267	815.554	3274.72		1273.32
	583.849	859.897	600.32	697.898			1617.17	1565.52	778.25	12485.4		1644.52
	422.79	499.699	1098.42	863.422			807.868	1155.8	657.893	1983.18		909.73
	510.227	631.371	709.851	440.986			802.715	685.989	715.86	1050.01		1026.05
	860.018	581.522	958.193	1093.95			674.15	1422.65	787.258	958.538		754.38
	606.923	575.51	809.194	649.956			726.375	744.296	1008.07	1546.49		1332.88
	793.614	627.648	822.835	836.297			910.436	493.408	904.427	367.933		909.511
	498.327	464.504	892.404	805.522			844.994	530	673.85	3008.89		737.314
	753.235	684.859	729.542	1004.51			1216.25	648.855	491.079	2828.06		1292.78
	952.356	419.111	1146.22	837.22			612.768	1903.5	609.1	4077.22		1360.65
	359.915	481.998	859.691	1582.48			925.733	3883.1	708.022	778.398		1452.7
	1581.58	504.863	1148.16	1155.37			1071.79	2881.81	1009.08	1076.94		1137.45
	958.933	551.816	1085.35	1395.13			1039.25	652.896	795.376	1983.12		1135.54
	665.058	416.437	663.55	1878.09			733.963	792.836	1069.51	532.146		788.167
	550.422	728.985	973.61	485.808			1213.16	483.648	1036.38	985.608		648.3
	342.6	644.378	1422.52	1176.67			718.731	1042.17	656.855	361.418		637.828
	432.586	865.9	1522.76	743.132			1047.26	1259.26	794.982	1594.96		926.147
	798.185	694.452	816.862	709.778			771.978	1128.86	598.053	376.655		1161.96
	704.963	498.328	1519.95	575.784			562.187	992.179	552.933	685.621		804.105
	353.631	1342.34	1427.26	964.081			650.145	557.772	1324.91	1042.57		1139.38
	783.641	996.244	496.533	1240.95			667.983	522.933	964.917	612.722		1539.27
	784.731	447.689	1038.14	1409.85			1023.47	964.885	623.04	1006.47		643.993
	669.802	452.644	2009.56	1519.63			684.914	232.462	657.082	932.83		835.995
	673.511	738.441	738.662	701.684			1483.16	829.593	1289.39	3031.78		710.666
	1015.8	1717.19	1051.67	446.829			1083.8	238.203	1465.67	7707.42		1066.39
	515.511	652.447	836.467	1277.75			2098.31	1399.45	781.415	1553.21		678.907
	764.272	1637.83	980.444	674.39			1757.47	692.761	876.582	3307.57		1273.5
	840.49	300.543	1408.54	611.626			762.526	371.943	878.856	2972.76		827.058
	725.643	751.956	640.733	1287.42			1038.34	1003.02	964.733	3143.54		1119.39
	1374.96	840.842	2226.44	881.28			513.226	746.498	985.73	1045.2		1097.23
	857.923	1516.75	644.214	631.007			581.894	1063.58	756.515	3023.47		1021.3
	786.402	624.426	1351.49	1190.74			1353.3	1635.41	712.011	744.816		718.817
	1248.62	616.489	1178.98	1348.39			1239.45	1649.24	895.301	1177.01		1016.11
	630.954	1428.66	889.576	527.389			1256.21	851.957	502.966	1454.13		876.232
	778.747	1173.57	881.531	932.731			802.144	748.924	731.729	3311.96		1326.62
	626.935	1315.46	762.649	673.578			654.714	2259.4	713.447	3424.66		1154.61
	1222.38	538.889	1027.29	996.82			1667.84	736.232	855.89	2404.99		1222.37
	720.491	1052.9	1158.06	817.444			1674.32	601.348	872.578	2005.35		670.223
	1093.64	609.575	961.673	802.382			1321.76	850.266	587.186	955.031		1086.61
	1033.67	1083.08	905.55	787.267			1015.27	496.781	639.312	4087.89		1461.21
	1146.35	1261.46	967.574	830.226			851.186	2023.89	752.584	1169.35		1063.64
	903.854	636.618	719.348	1559.24			1190.26	1326.22	545.3	1922.17		1344.36
	718.199	791.109	1599.67	636.774			1234.11	1392.48	404.859	1665.48		1351.01
	646.486	966.356	1035.39	1158.17			928.669	468.194	616.65	4607.15		982.963
	561.667	663.018	915.13	590.925			586.836	1154.16	889.506	546.735		916.31
	711.495	639.44	747.681	1108.52			774.196	827.035	568.623	1532.69		1372.57
	474.769	1235.58	1304.19	832.543			738.062	521.323	631.856	513.075		1624.87
	661.745	1252.48	887.711	561.986			730.844	1443.98	591.637	527.933		1144.73
	773.969	787.2	1879.72	958.867			781.961	627.103	686.21	684.533		789.607
	1023.15	792.912	1063.14	645.131			632.089	623.226	721.588	6354.33		933.616
	1136.86	767.304	1186.69	1232.18			930.626	525.059	1152.02	1706.83		764.063
	935.923	935.773	2284.71	1338.66			861.88	643.422	612.933	2027.62		834.687
	486.602	573.862	1378.71	830.851			1237.04	779.066	752.733	1514.46		1397.78
	1030.53	618.076	2133.8	966.018			1332.46	645.178	578.194	609.385		910.752
	642.133	800.242	852.334	981.185			405.412	1424.51	832.019	2808.29		825.118
	483.044	1061.83	1824.78	1145.82			854.508	486.209	660.222	2654.45		1300.51
	851.612	626.664	410.741	1463.59			1400.56	908.184	625.254	693.091		1216.51
	599.872	830.753	197.786	1052.97			1615.23	484.281	480.933	594.465		873.52
	1123.36	540.048	1282.11	1069.14			1294.46	940.203	390	2100.88		763.055
	802.887	832.48	1780.95	603.148			1153.62	610.772	907.454	1014.17		720.092
	842.988	553.557	810.621	703.705			371.836	667.48	783.193	982.739		575.213
	661.06	505.556	1697.76	715.978			1064.82	689.833	596.648	483.465		1321.49
	755.075	440.356	629.111	860.263			1118.91	1522.91	759.191	705.214		865.155
	753.671	693.59	1755.8	1142.02			2159.39	767.167	523.5	518.814		698.866
	700.462	882.375	2098.36	806.291			657.07	787.512	1230.07	2256.39		856.538
	546.03	915.214	1347.26	717.683			900.096	1021.31	567.242	1537.02		1291.5
	2008.07	587.867	1814.14	892.459			897.572	785.751	640.626	985.583		935.104
	606.201	468.304	1010.33	721.8			927.931	916.305	573.444	2130.28		860.801
	931.373	723.489	2266.08	833.628			918.963	999.256	556.304	2530.28		1291.67
	874.322	562.029	2257.89	1626.77			806.048	1176.63	581.632	938.885		930.408
	568.303	1113.16	1729.36	1039.07			789.317	876.133	615.807	1571.13		931.315
	736.563	955.832	1089.44	1033.59			706.34	836.986	712.556	3268.76		1369.2
	1485.82	1080.47	1513.17	484.221			1441.45	742.229	1126.23	1358.39		1652.51
	1139.56	886.165	1842.99	675.887			811.439	922.383	472.419	726.725		1407.22
	1606.85	641.891	1214.8	869.704			790.859	663.924	974.41	624.825		1036.5
	2050.33	1016.26	1378.3	863.444			569.035	2421.23	853.689	487.771		1150.57
	990.403	384.6	1533.61	1591.66			914.228	970.135	796.163	536.133		1333.33
	688.42	1000.64	732.464	644.619			1104.62	1140.4	730.263	1885.76		857.986
	564.963	1275.01	1788.87	731.693			740.156	1217.29	649.133	865.69		1253.54
	1200.63	1351.19	1537.39	698.905			1849.23	909.769	721.096	693.625		958.405
	735.191	1041.71	1016.53	697.41			628.212	700.736	766.368	953.594		574.016
	876.361	710.222	1012.14	891.782			817.158	800.578	758.847	1116.09		934.41
	1365.43	879.026	1728.61	704.444			895.44	1573.53	723.361	402.034		1156.52
	1192.25	1647.91	790.846	1219.98			865.343	1676.01	756.437	945.154		2114.97
	576.675	1416.65	1347.57	770.963			1446.63	1309.41	1289.21	1003.91		1037.2
	907.124	931.259	888.511	741.253			1132.21	1245.59	776.139	2224.95		1050.49
	677.029	1038.16	2233.43	795.632			791.678	750.879	737.916	1006.83		1056.51
	491.179	1428.13	916.933	554.662			1268.29	901.33	804.921	903.372		1458.56
	1348.37	843.722	689.867	698.289			1127.1	1155.38	664.055	497.327		903.079
	782.824	668.933	595.333	685.52			1485.65	1122.11	796.03	846.361		1548.48
	1513.65	887.083	917.482	663.571			1018.04	1149.57	687.692	1108.65		1101.49
	602.442	652.688	685.398	1244.6			1148.69	1632.87	937.946	1122.04		1823.75
	682.697	469.492	933.694	720.365			1344.51	952.859	950.023	635.478		1211.44
	880.939	705.145	1493.54	718.878			863.852	719.093	679.72	899.203		1051.4
	615.554	704.436	777.717	1320.94			924.866	553.983	744.328	522.393		1661.11
	768.654	383.992	785	576.58			1166.41	578.39	873.004	2954		1175.44
	850.651	712.649	1724.25	629.607			1128.99	602.561	1027.83	884.603		1488.65
	1035.77	800.693	537.83	1164.45			1126.58	614.423	666	532.347		1285.49
	1024.92	891.232	670.843	1428.23			503.204	1247.65	598.769	470.395		889.253
	595.648	490.045	1215.58	975.866			377.061	458.689	696.617	711.662		831.545
	591.619	1042.47	671.61	955.244			669.117	694.404	1122.52	2397.08		932.845
	1088.14	664.162	1377.27	1315.18			395.977	577.293	862.56	489.761		1782.14
	1230.09	531.024	462.862	724.462			856.151	1110.47	652.711	1508.45		1465.84
	1130.02	876.569	560.956	671.04			716.031	821.231	1062.35	754.103		1082.9
	1151.83	1034.87	439.471	846.664			205.371	1314.92	549.839	805.12		1269.96
	823.75	696.292	633.198	681.928			217.988	893.208	991.859	2192.84		1758.83
	1109.12	646.365	624.031	1092.13			515.794	870.283	694.224	1154.03		1289.76
	715.774	648.692	534.434	1354.77			726.232	723.161	728.723	624.984		906.201
	1283.65	923.464	673.158	609.72			696.26	965.845	934.523	865.949		1246.64
	739.12	808.405	764.432	639.267			616.539	724.654	717.458	656.222		1698.42
	609.185	717.091	715.366	732.178			274.95	725.078	964.024	553.558		1169.3
	1017.16	896.93	532.229	642.623			461.031	814.08	815.515	3131.28		1197.25
	931.366	692.779	857.412	876.476			780.489	1233.67	680.344	1028.41		989.548
	547.172	563.2	1055.97	798.114			399.401	965.589	754.436	991.571		1581.88
	896.831	485.044	740.936	606.779			606.152	690.577	763.213	615.164		1097.54
	711.785	611.68	753.53	591.905			852.95	967.829	792.254	610.95		860.782
	732.036	555.022	576.444	711.244			324.42	835.816	539.829	663.608		849.441
	1197.33	898.823	667.182	1089.77			406.176	836.299	611.867	4726.99		1798.13
	1309.36	735.21	918.216	788.861			471.945	638.706	277.556	1237.12		1871.93
	761.778	703.865	1065.45	917.691			358.046	1039.97	652.009	532.696		1013.49
	1101.49	571.301	491.947	1289.46			312.564	704.523	664.614	619.125		1256.85
	995.082	618.094	972.029	773.375			284.833	865.398	510.433	909.223		808.058
	953.386	842.785	682.287	1240.5			336.84	679.077	672.011	684.083		1025.76
	1127.74	536.578	1123.51	1165.06			340.493	440.219	682.737	1292.99		1073.92
	1443.06	475.733	1044.06	909.543			328.606	382.554	949.682	663		976.07
	606.73	754.745	773.767	1222.89			257.254	910.668	962.689	2058.92		1012.93
	613.803	667.407	1208.72	705.696			229.592	1151.47	968.98	723.579		609.486
	631.257	719.404	2001.13	1346.23			273.605	1676.91	1558.43	971.033		1093.27
	775.787	589.066	2134.73	1286.09			358.263	810.071	664.237	2070.73		1080.52
	706.416	820.661	547.873	1304.07			303.016	936.846	1445.09	1319.53		1177.06
	781.472	534.24	1473.38	1169.1			226.95	1629.34	860.569	1378.91		1056.56
	735.067	411.844	798.679	670.733			931.622	1259.2	1154.23	963.097		1314.73
	529.529	517.567	905.913	1109.47			881.528	797.562	631.08	970.419		1405.91
	616.444	389.16	1050.93	727.652			1425.57	594.71	567.821	330.378		707.448
	1350.42	477.108	881.622	603.227			811.022	1347.33	1240.5	4301.21		1241.62
	885.534	511.271	1077.46	1349.91			882.468	1286.06	791.403	310.61		1335.03
	738.268	625.578	1223.33	561.527			525.623	1379.52	782.978	8616.18		805.185
	1031.42	619.424	1886.71	1081.4			704.871	690.939	659.863	5596.04		727.313
	819.091	523.739	880.378	542.511			1012.56	484.649	676.841	1809.04		891.432
	1442.7	705.723	770.813	641.312			498.357	514.95	488.267	830.286		1836.68
	564.719	561.382	976.154	521.778			1213.17	471.749	851.876	3884.84		2654.39
	446.413	511.596	657.951	1166.02			798.936	957.706	874.22	3069.67		1441.59
	607.396	619.232	688.337	905.657			2074.31	550.058	713.543	3992.99		1602
	594.266	858.622	777.578	914.161			508.151	370.156	500.113	2732.41		1102.01
	980.571	343.241	517.782	692.899			575.638	741.35	1097.61	6810.85		836.601
	461.613	773.75	1417.67	602.896			1162.52	889.399	673.053	3808.9		876.544
	758.47	337.605	1452.82	1157.71			776.481	576.36	824.01	2657.12		924.943
	1043.66	367.571	711.615	566.022			1739.8	488.398	906.305	1912.16		1672.99
	784.422	937.216	614.048	1333.97			951.818	618.983	821.413	1883.33		998.338
	985.489	656.228	898.137	584.188			1069.81	1024.97	896.392	1246.94		1523.72
	856.864	763.056	1190.18	837.605			686.744	553.487	1404.24	999.289		1856.06
	741.156	259.846	1077.77	713			870.86	198.924	1037.55	231.897		1701.76
	1767.15	838.75	673.731	821.492			1581.91	611.911	870.588	435.2		746.252
	676.87	401.199	595.844	776.271			1504.23	1143.76	950.299	3091.99		502.457
	1192.77	582.203	914.238	847.258			909.427	1261.23	987.777	428.467		988.214
	798.377	625.361	470.754	958.426			760.273	702.177	1006.89	588.348		1041.66
	564.25	660.868	592	931.956			669.313	1330.31	937.188	422.323		995.064
	946.267	521.422	601.278	736.022			630.592	2181.31	852.904	3315.24		1137.6
	880.477	918.694	752.044	534.244			1284.23	652.98	823.211	831.578		1722.34
	924.773	476.693	805.441	1202.67			572.156	854.227	1018.68	366.468		908.895
	543.79	731.979	888.937	1105.55			604.471	1007.99	846.311	1718.76		884.699
	628.889	510.967	1274.49	788.702			901.389	728.037	835.329	667.265		900.632
	1403.07	442.314	515.82	784.958			669.867	988.268	927.133	320.192		1191.63
	860.044	473.766	745.689	833.215			876.577	942.731	641.433	1507.4		914.026
	987.318	342.71	641.948	634.744			654.174	673.761	448.711	318.797		956.699
	597.936	421.409	654.987	1085.32			1591.96	1235.72	1043.98	398.611		1310.02
	715.511	453.711	690	621.231			777.399	555.05	814.399	1439.41		1400.93
	1392.85	507.711	535.333	817.587			796.631	983.756	543.414	801.933		939.504
	859.688	431.515	1297.58	815.2			638.092	725.995	431.079	2305.73		1430.32
	763.353	312.115	1022.45	653.4			772.209	622.331	813.861	456.266		922.647
	497.017	251.846	1273.53	1064.07			674.425	568.001	832.27	593.635		1367.26
	690.595	635.733	507.774	605.014			825.774	1443.03	1130.62	508.747		1589.9
	831.587	914.734	1451.27	582.933			595.7	675.911	728.027	703.739		1360.29
	678.278	699.635	635.76	590.075			920.547	1261.28	769.828	1775.71		1153.92
	679.411	1422.26	456.17	1064.01			1231.37	579.583	903.676	676.751		1207.37
	726	755.346	1771.71	773.057			982.274	1014.72	668.459	814.059		1634.7
	596.012	1933.78	1801.2	801.836			1112.15	1374.49	1061.58	234.991		915.99
	798.936	697.199	1008.47	933.753			1089.71	983.296	877.973	3606.96		598.142
	918.41	1529.61	1658.31	1137.39			820.984	1177.81	465.289	592.385		626.052
	617.689	944.2	1194.38	653.528			1589.26	929.753	675.923	4631.75		1557.08
	769.247	677.042	1048.83	862.765			999.797	911.079	726.133	770.069		1284.72
	760.06	785.984	574.009	1114.89			722.314	2007.36	913.853	740.61		1575.49
	1160.56	1201.09	1044	1040.22			859.339	545.259	712.509	1708.37		1419.36
	778.163	941.327	1141.26	652.578			1635.44	918.673	1084.56	1129.13		717.714
	889.078	597.473	1050.3	1024.32			1220.5	593.135	2489.32	11433.1		492.693
	724.578	922.748	838.411	631.288			1369.03	799.376	519.4	2889.98		1384.59
	1188.65	536.559	818.672	1195.54			953.238	688.101	378.454	1287.23		1030.05
	722.013	582.182	1338.32	654.756			1596.36	687.482	802.888	1574.28		596.958
	699.167	1063.31	1862.12	550.911			1220.5	2012.5	859.889	4035.36		2124.17
	800.079	516.635	1374.27	471.918			778.647	697.336	1317.57	2905.88		1715.61
	1130.06	864.767	1514.73	436.451			2028.44	1401.34	815.558	762.454		1112.57
	759.256	542.981	857.542	952.401			1166.6	670.234	746.856	1437.19		1066.73
	1803.8	863.122	1485.77	429.186			938.248	1413.5	781.485	377.583		1060.16
	812.933	871.24	1085.76	628.876			1663.8	1762.52	1017.25	1943.51		970.8
	744.211	1035.65	1308.73	1159.33			1294.44	855.695	712.358	1115.15		1718.7
	548.606	891.753	1427.05	421.558			2153.8	1028.4	824.174	1801.55		638.546
	858.844	1020.34	672.625	474.717			659.062	935.961	863.107	455.167		1765.86
	791.722	648	1179.23	540.825			621.008	997.353	732.128	1376.91		616.101
	814.227	874.946	512.568	656.566			980.317	863.8	721.484	403.409		1015.83
	823.835	628.689	2049.19	450.067			1271.93	1469.14	788.737	602.283		1079.28
	690.738	574.486	169.906	928.045			1189.81	1269.62	919.847	560.367		645.578
	952.279	604.73	160.444	681.033			1766.31	742.378	783.486	635.094		1229.73
	706.942	816.648	169.082	823.391			915.255	1965.76	547.975	1002.33		1572.2
	587.882	535.645	154.044	1180.47			1740.17	1701.79	678.212	816.403		978.648
	854.204	397.319	159.803	512.087			1114.95	1050.26	677.779	1307.44		1622.81
	703.685	1038.71	164.765	597			702.485	929.139	770.626	5538.9		1228.27
	664.567	625.763	161.527	730.192			640.455	880.963	659.311	688.521		1465.77
	919.309	743.359	154.622	539.036			844.279	901.87	1182.62	544.433		1014.79
	485.054	478.505	224.6	757.019			2433.23	1559.44	845.782	467.417		1581.12
	926.961	1354.96	153.385	710.315			724.889	1584.08	1238.41	470.598		1389.27
	457.335	852.823	161.624	662.13			1134.13	1560.51	584.25	536.631		683.733
	567.497	517.448	160.344	596.179			456.2	1284.46	767.721	735.524		815.259
	630.593	627.542	166.62	736.653			1291.51	726.397	755.405	557.29		1514.03
	1006.2	645.724	156.27	657.989			735.144	1720.27	843.552	516.998		1584.88
	662.907	741.953	217.597	600.379			715.924	1894.95	935.733	3942.31		2364.69
	779.444	750.101	154.808	604.588			552.049	1388.29	808.921	2453.71		1168.58
	640.495	633.83	151.644	444.878			773.926	1599.74	1605.12	587.353		2065.16
	751.12	750.372	156.565	481.516			969.714	1850.22	1079.25	476.567		1946.62
	937.521	761.462	160.154	697.267			794.397	2524.03	704.776	739.113		1706.27
	693.672	678.016	2188.2	616.535			1136.94	1819.41	769.8	2905.34		964.615
	515.908	743.637	2126.95	462.51			840.29	2711.79	1108.65	582.767		1257.74
	1343.14	473.111	1258.36	572.667			488.448	2359.37	1056.21	959.392		872.999
	664.089	509.841	2800.78	571.4			667.213	1256.42	593.967	950.588		1176.84
	582.624	983.222	702.897	987.354			1030.76	1168.4	1455.21	1404.85		507.127
	900.817	556.978	1231.34	698.176			662.466	1504.78	689.642	501.103		731.679
	832.188	769.514	1658.3	708.946			1679.91	686.676	968.16	3513.97		950.383
	814.003	511.778	838.119	578.028			667.725	1020.2	468.418	1446.64		803.707
	755.565	740.967	1208.98	694.306			989.254	2141.77	596.44	694.315		803.422
	976.631	491.926	1475.01	639.185			834.176	1834.19	633.11	10042.1		825.321
	544.147	557.047	727.183	887.976			1339.39	1730.57	927.437	1218.99		1242.05
	656.795	814.346	826.904	764.207			2143.73	698.841	1005.87	1986.17		716.929
	724.706	781.546	1703.52	639.362			1064.12	886.106	1398.61	8765.69		475.079
	749.887	733.548	1095.86	605.093			770.019	2156.32	761.87	1721.14		1383.52
	642.014	660.58	1560.71	1173			619.43	2428.86	660.261	1389.18		1046.01
	737.577	627.01	769.483	749.018			534.788	1145.67	519.428	1744.33		859.023
	1209.82	696.593	737.29	636.448			688.273	2339.93	579.796	5328.42		1087.38
	772.289	641.651	1466.44	638.837			832.011	994.98	813.363	1397.19		1072.07
	1246.55	701.311	768.622	773.756			692.426	1202.45	782.664	4944.15		901.002
	1106.04	489.688	1251.64	844.07			715.445	992.231	596.684	1309.96		1326.7
[truncated: 5,627 more rows]

## Sheet: Figure S3
3a				3b

## Sheet: Figure S5
5a
	cont-shR	PSIP1-shR
	4156.93	597.57
	2073.73	604.644
	1168.65	1248.93
	299.821	1479.33
	1572.3	1365.97
	1780.54	1503.63
	1728.68	1635.42
	766.224	1589.55
	1216.71	1637.13
	777.454	1695.66
	1424.93	1410.53
	1903.47	1162.27
	946.812	1375.25
	1264.34	1673.12
	1217.66	1600.97
	1547.73	1405.27
	930.834	1613.09
	1360.05	1263.55
	880.287	832.236
	1093.42	1528.94
	669.454	1685.94
	1428.44	1887.01
	1136.29	1316.99
	926.707	1412.02
	877.651	1732.65
	712.307	1682.03
	1037.92	1284.03
	428.655	1433.67
	465.707	1252.13
	264.396	1060.51
	1150.35	1139.47
	1318.2	1246.87
	869.662	1354.64
	1488.62	1282.02
	930.912	1574.95
	1287.02	1221.12
	783.138	1174.36
	1965.22	696.973
	1113.95	1042.39
	1425.4	1245.93
	1219.77	1154.97
	1597.86	905.247
	1486.26	1404.14
	1579.38	1160.18
	421.662	1549.17
	1867.99	1586.94
	1129.72	1355.42
	1738.36	1372.66
	2285.86	1160.38
	980.229	807.343
	1590.61	1275.48
	1268.27	1240.7
	1472.88	1182.94
	1985.21	1617.24
	1462.4	987.421
	1558.25	1695.18
	383.715	1565.88
	874.588	1265.28
	1560.28	1382.68
	1441.81	1226.72
	714.65	1309.44
	1671.85	1291.05
	2379.93	1276.39
	2027.18	1548.02
	1531.43	2140.15
	1616.98	1434.88
	2543.38	703.942
	2180.84	1155.37
	339.832	1144.47
	1287.41	1307.83
	897.719	1711.33
	1400.49	898.826
	326.207	1281.47
	1529.24	617.97
	1008.24	1672.02
	3181.01	1165.56
	899.201	1475.28
	1052.58	1465.96
	681.484	1459.32
	1430.58	1071.24
	987.599	916.737
	1481.99	1412.6
	1614.66	1606.43
	1427.78	658.916
	2148.93	1500.35
	1337.1	1091.45
	1812.27	1202.19
	1415.06	1497.38
	1602.19	1170.92
	1832.73	1257.95
	1508.11	1111.96
	2301.65	1034.96
	1924.87	1391.68
	1527.98	857.464
	1917.99	1184.54
	1829.33	1007.72
	1968.16	868.385
	369.456	1428.26
	2414.28	1437.44
	1756.55	1094.62
	1722.84	1327.71
	1362.36	843.901
	2602.74	974.874
	1133.37	1345.13
	1263.53	1029.43
	687.427	1275.37
	1421.94	669.541
	625.99	887.534
	1669.35	1248.36
	2082.26	1551.31
	3196.3	945.896
	1928.84	1443.34
	1652.51	1431.53
	846.956	1361.19
	1052.2	981.101
	1429.07	1441.61
	779.596	1211.39
	1419.57	1398.48
	2525.75	960.676
	787.335	913.422
	1637.95	1507.57
	2753.09	1186.37
	1206.54	1134.92
	1470.05	1530.07
	1668.92	1406.53
	308.123	887.472
	1734.19	1477.63
	1057.01	1357.12
	3181.41	1454.86
	2293.73	939.46
	1500.48	760.193
	1742.19	1175.36
	612.104	870.801
	2138.26	1314.13
	1491.56	1166.77
	1099.99	1412.58
	1357.54	802.182
	941.468	912.551
	1949.21	1723.73
	2061.02	1198.38
	1082.57	1103.73
	2220.88	883.091
	1214.98	1217.7
	1028.98	1470.19
	2912.03	1153.75
	541.531	1519.61
	986.63	2065.92
	1574.51	1965.38
	625.341	1998.81
	1308	1506.99
	1715.64	1488.45
	1775.31	1670.38
	1236.94	3369.35
	1732.9	1118.85
	1256.48	3400.55
	1422.43	1524.44
	982.926	3108.62
	319.699	1641.18
	771.373	1762.1
	1746.42	2424.24
	2269.1	1227.45
	1221.28	799.251
	2106.33	294.398
	1457.99	460.133
	2356.9	339.925
	1368.88	503.844
	2355.72	492.463
	2505.65	280.666
	1213.14	600.193
	2279.34	1485.66
	2956.3	1131.49
	1257.01	994.039
	623.76	502.666
	1449.67	1054.46
	2374.64	759.87
	1359.09	906.939
	2734.37	605.697
	2033.91	363.066
	1837.88	276.312
	1894.33	655.429
	1736.57	795.544
	1606.57	595.282
	1777.14	750.583
	1751.84	900.184
	1140.52	458.995
	2055.46	802.932
	2396.32	970.614
	2047.55	1234.49
	607.913	1626.46
	1906.21	423.154
	1237.76	431.233
	355.743	1195.72
	1377.15	620.884
	2240.47	941.987
	443.528	558.814
	412.926	733.603
	1981.96	910.412
	2055.79	531.824
	1678.58	468.894
	355.927	1550.26
	1556.91	1108.42
	1633.91	778.16
	1481.27	785.898
	886.52	1794.43
	1792.78	930.995
	2059.13	868.67
	663.111	946.868
	849.953	760.144
	1930.31	381.878
	588.775	283.8
	1304.09	425.536
	1449.27	1327.19
	296.933	954.501
	2275.82	308.828
	1133.47	1475.12
	1344.42	935.466
	275.921	905.923
	1672.62	939.669
	1667.67	539.406
	298.939	640.948
	2400.63	396.08
	527.637	508.176
	1267.9	380.182
	1574.11	1197.52
	2019.28	796.707
	1035.08	1675.67
	2092.2	767.12
	2695.5	1046.88
	505.187	619.197
	1557.63	689.92
	1225.56	1346.15
	2083.2	751.566
	1154.03	823.529
	534.123	700.432
	2488.16	1171.79
	1560.1	1033.19
	1410.22	683.917
	1327.55	1513.49
	1634.22	643.015
	1660.45	404.649
	1364.41	908.932
	2106.61	1081.87
	1591.33	831.673
	1960.68	679.686
	1215.45	1376.66
	1056.98	1249.21
	1517.66	700.996
	1806.53	507.667
	1702.03	1353.91
	2433.26	924.276
	4242.57	1186.68
	1833.6	1334.11
	1176.34	925.12
	2892.58	1050.11
	1992.46	1304.85
	1310.53	896.148
	1447.11	1091.99
	3200.93	1142.76
	2945.79	608.898
	894.797	837.991
	2102.76	1366.26
	1931.32	773.046
	1423.88	953.253
	1560.64	1049.94
	1812.06	1721.01
	430.572	758.792
	1641.94	650.357
	2781.4	1437.22
	1610.82	979.153
	1513.86	942.683
	2217.72	1847.85
	1751.14	661.454
	1526.78	1321.4
	1671.85	967.667
	2589.42	1545.74
	1619.99	1212.07
	1134.82	323.45
	2142.49	1145.89
	1873.92	934.811
	883.107	857.249
	1195.52	384.74
	1487.29	1146.93
	2394.93	1426.36
	2453.03	488.313
	1590.36	1743.35
	1311.18	716.013
	2383.9	1995.48
	1922.78	566.343
	1669.8	1633.01
	814.207	1537.03
	1575.68	1077.98
	439.533	1197.36
	1514.85	661.564
	1806.71	531.509
	2224.72	2420.69
	2118.84	364.874
	2646.8	892.222
	1357.51	1537.69
	1670.91	413.959
	1423.6	2077.39
	2141.46	583.422
	456.283	587.938
	2434.62	852.04
	1828.21	817.925
	401.032	462.574
	2373.04	1204.18
	1890.27	2037.61
	1319.05	575.561
	539.659	1119.25
	1027.16	1226.13
	2227.79	896.663
	2939.34	701.251
	2096.26	1591.42
	1741.38	841.226
	320.059	822.826
	1673.18	1979.7
	765.674	920.035
	1532.59	897.422
	2028.76	1659.75
	1506.48	1611.3
	2060.47	1142.65
	336.089	526.124
	1989.35	469.995
	1268.51	362.463
	2566.58	515.778
	1567.22	931.853
	1350.91	631.101
	598.101	787.995
	585.615	1117.38
	1871.58	1034.74
	350.035	1542.32
	1919.06	1904.07
	1284.09	1582.42
	1129.63	948.734
	1671.39	867.781
	2463.26	715.238
[truncated: 4,386 more rows]

## Sheet: Figure S6
6a									6b						6c						6d
[truncated: 9,528 more rows]
